# Supplementary material for: Widely targeted metabolomics reveals the antioxidant and anticancer activities of different colors of Dianthus caryophyllus
Source: Front Nutr. 2023 May 19;10:1166375. doi: 10.3389/fnut.2023.1166375 (PMC10235515; doi:10.3389/fnut.2023.1166375)
Supplement: Supplementary file 7 [file Table_1.XLS]

## Sheet: Table 1
Table A.1 The list of total 932 metabolites identified in this study
Index	Q1 (Da)	Q3 (Da)	Molecular Weight (Da)	Formula	Ionization model	Compounds	Class I	Class II	CAS	Level	PF1	PF2	PF3	WF1	WF2	WF3	YF1	YF2	YF3	GF1	GF2	GF3	mix01	mix02	mix03	cpd_ID	kegg_map
Lmln001951	595.13	300.03	596.138	C26H28O16	[M-H]-	Quercetin-3-O-(6''-O-arabinosyl)glucoside	Flavonoids	Flavonols	-	3	90229	104920	70928	9	9	9	9	9	9	9	9	9	33213	37538	24311	--	--
mws0042	305.07	125	306.074	C15H14O7	[M-H]-	Epigallocatechin	Flavonoids	Flavanols	970-74-1	3	102950	107220	109380	9	9	9	9	9	9	9	9	9	26230	39662	23455	C12136	ko00941,ko01110
MWSHY0029	303.05	229.05	302.043	C15H10O7	[M+H]+	Quercetin	Flavonoids	Flavonols	117-39-5	2	121010	91160	132160	9	9	9	9	9	9	9	9	9	21139	28040	29327	C00389	ko00941,ko00944,ko01100,ko01110
pme2589	159.1	87	160.037	C6H8O5	[M-H]-	2-Oxoadipic acid	Organic acids	Organic acids	3184-35-8	3	157180	205720	150570	9	9	9	9	9	9	9	9	9	100960	118110	105280	C00322	ko00300,ko00310,ko00380,ko01100,ko01110,ko01210,ko01230,ko01240
Lmtn002324	431.15	269.1	432.163	C19H28O11	[M-H]-	Benzyl-(2''-O-glucosyl)glucoside	Phenolic acids	Phenolic acids	-	3	220010	370530	291180	9	9	9	9	9	9	9	9	9	206890	192090	207300	C17564	--
pmb0618	627.19	465.1	626.185	C28H34O16	[M+H]+	Hesperetin-8-C-glucoside-3'-O-glucoside	Flavonoids	Flavonoid carbonoside	-	3	407790	355340	355190	9	9	9	9	9	9	9	9	9	131640	162870	171680	--	--
Lmsp003853	919.25	303.05	918.243	C42H46O23	[M+H]+	Quercetin-3-O-(6''-O-p-coumaroyl)sophoroside-7-O-rhamnoside	Flavonoids	Flavonols	-	3	595050	531380	478350	9	9	9	9	9	9	9	9	9	156440	168540	160930	--	--
Lmhp002374	919.27	303.05	918.264	C39H50O25	[M+H]+	Quercetin-3-O-glucosyl(1→4)rhamnoside-7-O-rutinoside	Flavonoids	Flavonols	-	3	573160	604440	532670	9	9	9	9	9	9	9	9	9	164570	149910	109840	--	--
mws2186	435.09	303	434.085	C20H18O11	[M+H]+	Avicularin	Flavonoids	Flavonols	572-30-5	3	818770	746800	774850	9	9	9	9	9	9	9	9	9	181100	217700	207740	--	--
Lmjp002596	597.14	303.05	596.138	C26H28O16	[M+H]+	Quercetin-3-O-xylosyl(1→2)glucoside	Flavonoids	Flavonols	-	3	936740	841440	830430	9	9	9	9	9	9	9	9	9	142240	180180	196410	C12637	ko00944
pmb0578	655.17	207	654.158	C32H30O15	[M+H]+	Luteolin-7-O-(6''-sinapoyl)glucoside	Flavonoids	Flavones	-	2	804500	804940	1083400	9	9	9	9	9	9	9	9	9	100630	159980	179030	--	--
Hmcp002207	479.12	317.06	478.111	C22H22O12	[M+H]+	Isorhamnetin-7-O-glucoside (Brassicin)	Flavonoids	Flavonols	6743-96-0	2	2021600	1911100	1932700	9	9	9	9	9	9	9	9	9	522350	616400	643310	--	--
pmb0665	611.16	465.1	610.153	C27H30O16	[M+H]+	Luteolin-8-C-glucoside-7-O-glucoside	Flavonoids	Flavonoid carbonoside	-	3	3142000	2809900	3492400	9	9	9	9	9	9	9	9	9	617280	890390	996480	--	--
HJAP061	743.2	303.05	742.195	C32H38O20	[M+H]+	Quercetin-3-O-(2''-O-arabinosyl)rutinoside	Flavonoids	Flavonols	-	2	7155100	6727700	6767900	9	9	9	9	9	9	9	9	9	1114000	1035200	1142400	--	--
Zmtn001661	315.11	153.02	316.116	C14H20O8	[M-H]-	Vanilloloside	Phenolic acids	Phenolic acids	74950-96-2	3	10129000	10706000	9359600	9	9	9	9	9	17833	9	9	9	1866200	2093900	2052800	--	--
Hmgp001888	641.17	317.06	640.167	C28H32O17	[M+H]+	Patuletin-3-O-rutinoside	Flavonoids	Flavonols	-	2	12395000	11731000	11014000	9	9	9	9	9	9	9	9	9	2694900	3001700	4116400	--	--
pmp001309	465.1	303.1	464.095	C21H20O12	[M+H]+	6-Hydroxykaempferol-7-O-glucoside	Flavonoids	Flavonols	-	1	14322000	13232000	11452000	9	9	9	9	9	9	9	9	9	2412600	3042000	3857700	--	--
Lmhp002800	641.16	317.06	640.164	C28H32O17	[M+H]+	2'-Hydoxy,5-methoxyGenistein-4',7-O-diglucoside	Flavonoids	Isoflavones	-	2	11948000	12429000	12276000	9	9	9	9	9	9	9	9	9	3080800	3097900	3046600	--	--
MWSHY0162	627.16	303.06	626.148	C27H30O17	[M+H]+	Quercetin-3-O-sophoroside (Baimaside)	Flavonoids	Flavonols	18609-17-1	1	74051000	70285000	73708000	9	9	9	9	9	9	9	9	9	24524000	25151000	22920000	C12667	ko00944
pmp001310	627.16	303.1	626.148	C27H30O17	[M+H]+	6-Hydroxykaempferol-3,6-O-Diglucoside	Flavonoids	Flavonols	-	1	77486000	73995000	76423000	9	9	9	9	9	9	9	9	9	25069000	27128000	27598000	--	--
pmb0616	743.2	593	742.196	C32H38O20	[M+H]+	Luteolin-6-C-glucoside-7-O-(2''-xyloyl)glucoside	Flavonoids	Flavonoid carbonoside	-	3	47569	48669	47175	3501.8	1527.8	3512.5	9	9	9	9	9	9	27281	28154	26604	--	--
mad2394	501.1	337.05	502.111	C24H22O12	[M-H]-	Sinapoyl-p-coumaroyltartaric acid	Phenolic acids	Phenolic acids	-	3	9	9	9	39322	44343	46999	9	9	9	9	9	9	20193	28576	21104	--	--
Hmcp004055	789.21	303.05	788.201	C33H40O22	[M+H]+	Quercetin-5,7,4'-tri-O-glucoside	Flavonoids	Flavonols	-	3	642190	614500	543400	70569	84648	72447	9	9	9	9	9	9	173220	146030	146590	--	--
mws0044	303.05	125.02	304.058	C15H12O7	[M-H]-	Dihydroquercetin(Taxifolin)	Flavonoids	Flavanonols	480-18-2	1	2102800	2153000	2248900	145890	134020	153470	9	9	9	9	9	9	538500	466270	490860	C01617	ko00941,ko01100,ko01110
HJN041	451.12	289.07	452.131	C21H24O11	[M-H]-	Epicatechin glucoside	Flavonoids	Flavanols	-	3	9	9	9	684110	730500	684180	9	9	9	9	9	9	126340	130520	133020	--	--
pmp000571	271.06	153.01	270.053	C15H10O5	[M+H]+	Natsudaidain-3-O-(5'-glucosyl-3-hydroxy-3-methylglutarate)glucoside	Flavonoids	Flavonols	-	3	57938	37939	53209	9	9	9	4969.6	2881.6	3400	9	9	9	10931	12880	8731.3	--	--
Lmjp003360	845.2	303.05	844.191	C35H40O24	[M+H]+	Quercetin-3-O-(2''-malonyl)sophoroside-7-O-arabinoside	Flavonoids	Flavonols	-	3	84512	108640	87846	9	9	9	9	3982.5	9	9	9	9	14899	23134	18675	--	--
Zmhn002980	365	285.04	366.005	C15H10O9S	[M-H]-	3-O-Feruloylquinic acid glucoside	Phenolic acids	Phenolic acids	-	3	12045	12695	13427	9	9	9	4398.5	5178	3298	9	9	9	2043.3	4474.1	4607.1	--	--
pmp000006	345.1	330.07	344.09	C18H16O7	[M+H]+	2-Caffeoyl-L-tartaric acid (Caftaric acid)	Phenolic acids	Phenolic acids	67879-58-7	3	2085.3	3720.2	1927.9	4795.3	9178.8	11004	3365.8	5602.8	5985.9	9	9	9	6459.6	5226.4	5615.2	--	--
Lmmp007016	623.14	271.06	622.132	C31H26O14	[M+H]+	p-Coumaroylquinic acid-4'-O-glucuronide	Phenolic acids	Phenolic acids	-	3	3720.9	3974	2991.4	2250.5	2941.6	2955.3	9573.1	7150.2	6982.7	9	9	9	3775.6	3306.4	5168.9	--	--
Lmmp003903	491.12	287.05	490.111	C23H22O12	[M+H]+	2-O-Salicyl-6-O-Galloyl-D-Glucose	Phenolic acids	Phenolic acids	-	3	9	9	9	39236	32564	26278	6740.1	11435	6471.3	9	9	9	12646	5033.8	9408.5	--	--
mws1035	741.22	433	740.216	C33H40O19	[M+H]+	Homoeriodictyol	Flavonoids	Flavanones	446-71-9	3	12394	7537.2	15547	3331.8	1432.5	6472.2	13582	12482	9759.5	9	9	9	4633.9	3024.4	5301.6	C09756	ko00941
MWSHY0124	257.08	153.02	256.074	C15H12O4	[M+H]+	Quercetin-3-O-rutinoside-7-O-rhamnoside	Flavonoids	Flavonols	-	3	3238000	3515200	3297700	31502	41353	30084	19338	15871	29174	9	9	9	799520	807570	846250	--	--
pmb0130	203.12	144	202.111	C12H14N2O	[M+H]+	Chrysoeriol-5-O-glucoside	Flavonoids	Flavones	-	3	3005800	3365400	2713000	84925	81540	119830	14045	17674	32369	9	9	9	694800	761860	872530	--	--
Lmsn006839	681.39	519.33	682.393	C36H58O12	[M-H]-	Maslinic acid	Terpenoids	Triterpene	4373-41-5	2	15367	10172	17116	29250	23436	41982	31351	19736	17283	9	9	9	14769	13573	18447	C16939	--
pmf0096	88.99	70.9	89.995	C2H2O4	[M-H]-	Luteolin-7-O-(2''''-O-rhamnosyl)sophorotrioside	Flavonoids	Flavones	-	3	24316	11352	6142.5	26244	20546	19593	37564	23475	22087	9	9	9	10380	10448	18830	--	--
Lmcn009122	253.22	235.21	254.225	C16H30O2	[M-H]-	Swertiajaponin	Flavonoids	Flavonoid carbonoside	6980-25-2	3	22460	27270	16684	40040	41214	43498	29312	25180	18373	9	9	9	37296	28970	36160	C10187	--
Lmhp010040	504.31	363.29	503.301	C25H46NO7P	[M+H]+	Quercetin-3-O-Sambubioside-5-O-Glucoside	Flavonoids	Flavonols	-	3	9	9	9	70104	45990	73156	18671	33286	33579	9	9	9	28364	39862	27695	--	--
mws0744	319.05	301	320.053	C15H12O8	[M-H]-	Phloretin-4'-O-(6''-Feruloyl)glucoside	Flavonoids	Chalcones	-	2	9	9	9	9	9	9	50334	33476	41877	9	9	9	10774	22452	13965	--	--
pmb3107	359.1	182.1	360.106	C15H20O10	[M-H]-	p-Coumaroylferuloylcadaverine	Alkaloids	Phenolamine	-	3	85691	57066	51245	21115	53587	17466	36468	34301	53642	9	12483	23936	17916	31789	23640	--	--
pme0257	111.02	80	112.027	C4H4N2O2	[M-H]-	Isorhamnetin-3-O-rutinoside-7-O-rhamnoside	Flavonoids	Flavones	-	3	148080	122680	135260	31584	57452	57042	59052	37665	37815	9	9	9	47997	34802	77608	--	--
pme1286	385.13	250	384.122	C14H20N6O5S	[M+H]+	Luteolin-7-O-(6''-eudesmyl)glucoside	Flavonoids	Flavones	-	3	9	9	9	214170	204760	215490	49661	53332	64748	9	9	9	68092	78754	77071	--	--
Lmhp008440	438.26	297.24	437.254	C20H40NO7P	[M+H]+	Tricetin (5,7,3',4',5'-Pentahydroxyflavone)	Flavonoids	Flavones	520-31-0	3	9	9	9	316170	318840	271570	60664	56456	54090	9	9	9	94234	94290	99395	C10192	ko00941
Lmhp009890	546.36	184.07	545.348	C28H52NO7P	[M+H]+	Isoorientin-7-O-(6''-p-coumaroyl)glucoside	Flavonoids	Flavonoid carbonoside	-	3	544080	459210	307340	50287	30132	35290	51553	57041	43270	9	9	9	119030	171940	135160	--	--
mws0629	281.11	166	280.106	C13H16N2O5	[M+H]+	Eriodictyol-7-O-(6''-acetyl)glucoside	Flavonoids	Flavanones	-	3	9	9	9	9	9	9	72875	68470	58685	9	9	9	14594	21651	15632	--	--
pmb0128	213.3	81	212.178	C13H24O2	[M+H]+	2-O-Caffeoylmalic acid	Phenolic acids	Phenolic acids	53755-04-7	3	70491	75665	63040	9	9	9	52023	74143	60589	9	9	9	28983	35848	33572	--	--
Zmyn004714	297.24	183.14	298.251	C18H34O3	[M-H]-	Quercetin-7-O-(2''-malonyl)glucosyl-5-O-glucoside	Flavonoids	Flavonols	-	3	80464	33584	62422	153050	159190	155980	72522	78488	52318	9	9	9	59996	46606	48575	--	--
mws0874	346.06	210.9	347.063	C10H14N5O7P	[M-H]-	Eriodictyol (5,7,3',4'-Tetrahydroxyflavanone)	Flavonoids	Flavanones	552-58-9	3	30049	25182	28625	9	9	9	97103	83725	104500	9	9	9	30725	31854	33904	C05631	ko00941,ko01100,ko01110
Lmyp004617	419.13	257.08	418.127	C21H22O9	[M+H]+	Hesperetin-7-O-rutinoside (Hesperidin)	Flavonoids	Flavanones	520-26-3	3	2495.7	9	9	18060	9639.1	15182	90994	88556	90736	9	9	9	14451	28680	38103	C09755	--
Lmfp003891	609.16	415.09	608.153	C31H28O13	[M+H]+	Luteolin-7-O-(6''-malonyl)glucoside-5-O-arabinoside	Flavonoids	Flavones	-	3	17483	19208	28286	123890	170380	132020	54017	114790	78130	9	9	9	62862	68044	55050	--	--
pmb0645	627.19	465.2	626.185	C28H34O16	[M+H]+	O-MethylNaringenin-8-C-arabinoside	Flavonoids	Flavones	-	3	9	9	9	9	9	9	148700	128750	163460	9	9	9	46222	49364	43187	--	--
Lmhp011549	550.39	184.07	549.379	C28H56NO7P	[M+H]+	Astilbin	Flavonoids	Flavanonols	29838-67-3	3	203520	143650	165800	547360	490160	498820	187520	145300	173710	9	9	9	185350	192320	243500	C17449	--
mws1050	148.06	88	147.053	C5H9NO4	[M+H]+	Isorhamnetin-3,7-O-diglucoside	Flavonoids	Flavonols	6758-51-6	2	203020	196320	134440	188490	186330	234380	191000	148330	228460	9	9	9	223580	255340	146980	--	--
Li512115	515.12	353.09	516.127	C25H24O12	[M-H]-	Hesperetin-7-O-neohesperidoside(Neohesperidin)	Flavonoids	Flavanones	13241-33-3	3	9	9	9	9	9	9	153800	158190	134940	9	9	9	45372	43416	31526	C09806	ko00941
pmb2799	295.23	195.2	296.235	C18H32O3	[M-H]-	4-Phenylbutyric acid	Organic acids	Organic acids	1821-12-1	3	58879	50949	54336	9	9	9	165730	176030	164920	9	9	9	61969	68980	105310	--	--
pmb0713	655.19	331.08	654.18	C29H34O17	[M+H]+	Cyanidin-3,5-O-diglucoside (Cyanin)	Flavonoids	Anthocyanidins	2611-67-8	1	204430000	243300000	227860000	303880	273340	1939600	441170	183400	341300	9	9	9	146250000	152060000	141140000	C08639	ko00942
mws1336	138.06	120	137.048	C7H7NO2	[M+H]+	Aloeemodin-8-O-glucoside	Quinones	Anthraquinone	-	2	43649	52585	48349	33160	39028	30502	216020	211470	236390	9	9	9	172100	160420	195410	--	--
Lmhp002031	245.18	86.1	244.179	C12H24N2O3	[M+H]+	4-Acetamidobutyric acid	Organic acids	Organic acids	3025-96-5	3	68942	67925	70894	155350	111450	127670	246610	267520	254670	9	9	9	115450	96534	105660	C02946	ko00330,ko01100
Hmsp000364	144.1	98.09	143.095	C7H13NO2	[M+H]+	Phloretin	Flavonoids	Chalcones	60-82-2	3	7417.9	7127.4	8553.8	34142	29532	32272	570170	643300	574140	9	9	9	150610	146750	160990	C00774	ko00941,ko01110
pme1605	593.15	285	594.158	C27H30O15	[M-H]-	4,8-Dihydroxy Naphthol-1-O-glucoside	Quinones	Quinones	-	1	9	9	9	672620	998760	913600	547430	720440	761960	9	9	9	647760	441460	594960	--	--
Lmlp003531	449.11	287.06	448.101	C21H20O11	[M+H]+	Hesperetin-7-O-glucoside	Flavonoids	Flavones	31712-49-9	3	258420	256050	366980	88148	98875	89066	2137200	2140900	2138600	9	9	9	591170	639160	595070	C16422	ko00941
mws0851	143.11	143.11	144.115	C8H16O2	[M-H]-	Naringenin-7-O-Rutinoside(Narirutin)	Flavonoids	Flavanones	14259-46-2	3	9	9	9	9	9	9	1978800	2151600	2092500	9	9	9	682890	678020	705630	C09793	--
mws1499	149.05	59.01	150.053	C5H10O5	[M-H]-	Eriodictyol-3'-O-glucoside	Flavonoids	Flavanones	-	3	63217	85477	88046	9	9	9	2234800	2599400	2556100	9	9	9	687660	687110	669380	--	--
Zmbp002538	205.1	146.06	204.09	C11H12N2O2	[M+H]+	Naringenin-7-O-Neohesperidoside(Naringin)	Flavonoids	Flavanones	10236-47-2	3	9	9	9	9	9	9	3750000	3219300	3576200	9	9	9	977150	1201600	908080	C09789	ko00941
pmp001273	520.34	184.07	519.332	C26H50NO7P	[M+H]+	Naringenin-4'-O-glucoside	Flavonoids	Flavanones	-	1	142070	144150	131510	30197	32807	32918	7495200	7958300	7282100	9	9	9	3892200	4678600	4549200	--	--
Lmbn001754	175.06	115.04	176.068	C7H12O5	[M-H]-	Phloretin-2'-O-glucoside (Phlorizin)	Flavonoids	Chalcones	60-81-1	1	23797	27783	24188	60370	67555	62674	9029800	9655200	9978600	9	9	9	3096800	3413800	3304500	C01604	ko00941,ko01110
Zmhp002730	627.16	303.05	626.148	C27H30O17	[M+H]+	Dihydrocharcone-4'-O-glucoside	Flavonoids	Chalcones	-	1	65050	64881	73314	167950	162360	174600	22544000	23421000	25733000	9	9	9	8281100	9565600	8644600	--	--
pme1201	273.08	167	274.084	C15H14O5	[M-H]-	Sebacate	Organic acids	Organic acids	111-20-6	3	497.46	1276	497.77	9	9	9	425.5	1313.9	1202.1	785.97	841.78	1684.2	1686.2	986.06	1346.3	C08277	--
pmp000001	301.07	286.05	300.063	C16H12O6	[M+H]+	Hederagenin-3-O[rha(1-2)-ara]-28-O-[glc(1-6)glc]	Terpenoids	Triterpene Saponin	-	3	9	9	9	9	9	9	7020.3	6862.5	6813.3	1070.8	1870.7	2442.2	2788.6	2876.1	1721.5	--	--
Lmhn001477	311.04	179.04	312.048	C13H12O9	[M-H]-	6-Hydroxyluteolin	Flavonoids	Flavones	18003-33-3	3	38113	36725	37007	9	9	9	9	9	9	1346.2	1892.4	3427.2	13444	14417	12355	C10072	--
pmb2228	538.39	184.07	537.379	C27H56NO7P	[M+H]+	N-Methylglycine*	Amino acids and derivatives	Amino acids and derivatives	107-97-1	3	2357.7	4047.8	1736.6	1341.2	4358.1	2340.5	4077.4	4400.3	3032.8	1670.6	2725.6	3725.7	2356.2	2364.2	2718.2	C00213	ko00260,ko00330,ko01100
Zmhn002464	583.11	313.06	584.117	C28H24O14	[M-H]-	Apigenin-7-O-(6''-acetyl)glucoside	Flavonoids	Flavones	72741-92-5	3	4996.6	3588.8	4187	2322.3	3331.1	1677.3	26183	29118	28157	1880.3	5043.8	3871.8	5888.1	11193	7502.6	--	--
pme0266	201.11	139	202.121	C10H18O4	[M-H]-	Abienol	Others	Saccharides and Alcohols	17990-16-8	3	2078.7	2094.2	1860.3	4011.6	2955.1	4034.7	1887	3170.1	4864.3	2152.8	2507.6	2450.2	2759.2	2827.7	1908.1	--	--
pmf0248	403.36	373.1	402.35	C27H46O2	[M+H]+	Chrysophanol-8-O-(6'-acetyl)-glucoside	Quinones	Anthraquinone	-	1	608950	622300	548630	52453	55878	51451	11141	17722	14915	2256.6	3173.1	4269.1	157580	141170	140430	--	--
ML10198895	88.04	88.04	89.048	C3H7NO2	[M-H]-	Dodecanedioic aicd	Organic acids	Organic acids	693-23-2	3	1710.6	1498.4	1412.9	1750.9	3715.2	3502.1	2251.6	2266.7	2391.9	2272.3	2810.8	2621.9	2541.1	2155.9	2171.7	C02678	--
pme2987	147.05	119	148.052	C9H8O2	[M-H]-	Kumatakenin	Flavonoids	Flavonols	3301-49-3	3	1337.9	1040.8	1560.3	753.49	590.6	924.01	3991.3	2884.1	1990.9	2326.9	933.49	5057.4	2099.6	1532	1638	--	--
mws0038	313.07	283	314.079	C17H14O6	[M-H]-	5,7-Dihydroxy-3',4',5'-trimethoxyflavone	Flavonoids	Flavones	18103-42-9	3	923.04	965.76	1567.7	9	9	9	3192.4	2028.5	1883.8	2339.2	914.14	1703	1095.7	1209.5	1315.1	C19807	--
Hmqp006235	516.3	184.07	515.297	C26H46NO7P	[M+H]+	Eupatilin (5,7-Dihydroxy-3',4',6-Trimethoxyflavone)	Flavonoids	Flavones	22368-21-4	3	9	9	9	9	9	9	5576.3	2798.9	3706.9	2456.5	1579.8	2055.9	1580.2	2412	1825.1	C10040	--
mws0474	229.14	211	230.152	C12H22O4	[M-H]-	Oleanolic acid-3-O-glucoside	Terpenoids	Triterpene Saponin	3391-80-8	3	2649.1	2209.5	1786.3	1644.1	1444	1356.7	3084.1	3229.5	3135.2	2627.8	1941.4	2699.8	1952.1	2159	2435	--	--
Hmcn002875	301.04	255.02	302.043	C15H10O7	[M-H]-	Decanoic acid	Organic acids	Organic acids	334-48-5	3	2282.1	1978.9	1812.1	2162.6	1993.8	2353.6	2096.4	1568.3	1809.8	2922.7	2855.9	3090.3	2063.6	2118.1	2073.7	C01571	ko00061,ko01100
pmb2893	291.15	119.2	292.154	C14H20N4O3	[M-H]-	Eupatorin (5,3'-Dihydroxy-6,7,4'-trimethoxyflavone)	Flavonoids	Flavones	855-96-9	3	7091.9	2311.9	3592.7	6655	2306.9	4059.3	4350.3	3435.1	3202	2982.3	2777.6	3852.4	3638.4	3645.4	3386.3	--	--
Lmhp009190	679.39	263.24	678.383	C33H58O14	[M+H]+	4-O-Digalloyl-3,5-di-O-galloylquinic acid	Phenolic acids	Phenolic acids	123134-19-0	2	371830	258750	306120	336430	285060	191530	16842	28987	26850	3000.5	2755.8	2755.5	161430	242100	155460	--	--
pmp000786	345.1	330.07	344.09	C18H16O7	[M+H]+	LysoPE 20:4(2n isomer)	Lipids	LPE	-	3	2217.7	1922	2742.5	1478.2	3477.7	3330	3403.8	2532.4	2431.5	3073.8	3463.5	4702	3075.5	4112.6	2246.4	--	--
HJN055	435.13	273.08	436.136	C21H24O10	[M-H]-	12-Hydroxymethylabietate	Terpenoids	Ditepenoids	-	2	657.15	860.66	588.79	1834.7	2211.9	2322.5	1860.2	2864.9	1761.7	3161.6	1707.5	4019.1	1414	2534	2056.6	--	--
pmp000113	389.12	374.1	388.116	C20H20O8	[M+H]+	Isosinensetin	Flavonoids	Flavones	17290-70-9	3	3160.5	3341.9	3554.1	2457.9	3273.1	3685.7	4054	5047.7	4866.6	3477.2	3637.7	3892.7	2671.6	3923.3	3321	--	--
pmf0314	289.25	157	290.261	C20H34O	[M-H]-	3,4-Dihydrocoumarin	Lignans and Coumarins	Coumarins	119-84-6	3	1629.4	2302.3	2246.8	5114	4712.2	7255.6	2498.8	1610.7	3493.6	3810.9	6796.9	5337.2	3402.4	3187.8	3592.7	C02274	--
Hmjn004446	593.13	285.04	594.137	C30H26O13	[M-H]-	11,14,17-Eicosatrienoic acid	Lipids	Free fatty acids	17046-59-2	1	9	9	9	9	9	9	4141.7	4617.5	1797.6	3951.9	3558.1	4350.1	4563.2	1670.6	2719.9	C16522	ko01040
pmn001537	799.1	325.1	800.107	C35H28O22	[M-H]-	5-Hydroxy-6,7,8,3',4'-pentamethoxyflavone	Flavonoids	Flavones	2174-59-6	3	2854.1	2690	2316.4	4252.7	4541.3	3333.5	3504.9	3346.3	3970.5	3996.4	2226.7	4624.7	2269.6	3604.9	5094	--	--
pmp001076	373.13	343.08	372.121	C20H20O7	[M+H]+	LysoPC 19:0	Lipids	LPC	108273-88-7	3	6040.9	3447.1	3704.8	5311.8	4034.3	5225.1	3883.9	2485	1071.5	4043.5	4149.3	7236.3	3066.1	4073.6	3014.8	--	--
pmp000243	189.09	143.08	188.084	C12H12O2	[M+H]+	5,6-DiHETrE [5,6-dihydroxy-8Z,11Z,14Z-eicosatrienoic acid]	Lipids	Free fatty acids	213382-49-1	2	13610	10808	14868	9740.1	11381	5590	4416	4129	9009.3	4094.2	3953.5	4600.6	8890.6	9033.8	9777.7	C14772	ko00590,ko01100
pme2165	155.01	111	156.017	C5H4N2O4	[M-H]-	Luteolin-7-O-(6''-caffeoyl)rhamnoside	Flavonoids	Flavones	-	3	9	9	9	125640	110800	120450	35415	38324	34530	4335.1	5389.2	3951.9	21468	28942	41814	--	--
mws2118	435.13	166.7	436.137	C21H24O10	[M-H]-	Chrysin	Flavonoids	Flavones	480-40-0	2	72975	61513	70488	33291	38252	35107	1859.9	5286.4	4376.1	4506	3664.7	4808.2	24729	25799	25047	C10028	ko00941
mws1474	345.1	284	344.09	C18H16O7	[M+H]+	LysoPC 19:2	Lipids	LPC	-	3	5571.5	4434.1	3792.8	3562.4	3084.3	5035.4	3323.6	3502.8	3521.9	4632	3292.6	6547.3	3695.1	2880	2744.7	--	--
mws0027	197.05	123	198.053	C9H10O5	[M-H]-	S-(Methyl)glutathione	Amino acids and derivatives	Amino acids and derivatives	2922-56-7	3	32523	24505	21511	6009.4	17854	9541	11652	10622	6941.3	5228.2	9662.8	4363.8	13223	17041	12513	C11347	--
Lmhp010334	517.34	263.24	516.33	C27H48O9	[M+H]+	2-Linoleoylglycerol-1-O-glucoside	Lipids	Glycerol ester	-	1	4279.5	3175.1	4844.3	3596.2	4308.9	3901.4	4256.2	5159	3762.7	5298.7	7311.8	5802.4	5759.9	3421.8	6025.7	--	--
mws0751	213.19	195	214.193	C13H26O2	[M-H]-	N-p-Coumaroylhydroxyagmatine	Alkaloids	Phenolamine	-	3	3141.5	2874.9	3411.3	19215	17591	17201	12340	10660	10139	5388.6	4132.4	7666.6	9340	11153	4320.2	--	--
HJN087	433.12	271.06	434.121	C21H22O10	[M-H]-	Hydroxyaloe-emodin-8-O-sulfate	Quinones	Anthraquinone	-	3	1519.2	1151.9	1800.2	3897.4	3382.9	4113.9	1576.1	1360.3	1256.4	5856.8	3328.7	3034.5	2190.3	3250	1207.9	--	--
Lmhp009349	502.29	361.27	501.286	C25H44NO7P	[M+H]+	E-Butylphthalide	Others	Others	-	1	14212	8814.3	13759	12238	11357	22648	3558.7	4029.6	4427.6	5898.2	6447.7	9516.6	11715	12240	10827	--	--
mws0126	524.37	184.07	523.364	C26H54NO7P	[M+H]+	Acacetin-7-O-glucoside (Tilianin)	Flavonoids	Flavones	4291-60-5	3	52273	53375	55426	11409	10528	11452	940300	1037600	1108300	6485.3	5074	6399.3	307160	334170	357860	--	--
mws0263	128.04	82.03	129.043	C5H7NO3	[M-H]-	Diosmetin (5,7,3'-Trihydroxy-4'-methoxyflavone)	Flavonoids	Flavones	520-34-3	3	9273	10114	8700.2	4576.4	5507.2	3962.4	18825	9827.9	8519.9	6486.7	6381.5	6274	7669.5	7751.8	6679.1	C10038	--
mws0097	357.13	151	358.142	C20H22O6	[M-H]-	12-Hydroxydodecanoic acid	Lipids	Free fatty acids	505-95-3	3	6525.1	6549.9	6158.2	6161.5	6001	6027.6	9335.1	8645	8749.9	6615.2	5472.8	5935	6044.9	7248.3	6378.9	C08317	--
pme0057	136.04	118.1	135.035	C4H9NO2S	[M+H]+	Apigenin	Flavonoids	Flavones	520-36-5	3	3085.7	2567.7	3054.2	4622.3	4348.1	4418.1	6379.8	8311.2	7389.4	6777.7	5037.2	6445.8	4665.2	4986.9	4915.4	C01477	ko00941,ko00943,ko00944,ko01100,ko01110
Lmzp002365	465.14	303.09	464.131	C22H24O11	[M+H]+	Euryalin B	Lignans and Coumarins	Lignans	-	3	1474.7	1775.7	590.29	7494.6	5845.3	8305.9	1229.9	1193.6	1485.2	6813.8	6062.6	7071.9	3339.4	4438	3944.4	--	--
MWS2673	339.25	121.1	338.246	C20H34O4	[M+H]+	1-Linoleoylglycerol-3-O-glucoside	Lipids	Glycerol ester	-	1	4833.2	4571.5	4776.5	3247.5	2998.5	5354.2	4086.7	3220.9	3513.2	6841.2	5934.7	5864.3	4607.7	5360	5088.3	--	--
Lmdp004461	949.26	339.11	948.254	C43H48O24	[M+H]+	6-Methoxy-2-(2-phenylethyl)chromone	Others	Others	84294-89-3	3	16617	18614	21821	25402	20574	26261	22449	19138	29497	6923.5	29017	15363	10757	20073	11503	--	--
Lmbp010382	281.12	91.05	280.11	C18H16O3	[M+H]+	Prunetin (5,4'-Dihydroxy-7-methoxyisoflavone)	Flavonoids	Isoflavones	552-59-0	3	1447	1832.3	1446.1	2357.1	1920.3	1162.9	5232.5	5714.3	4661.6	7076.2	4877.7	5913.4	3004.7	2702.3	2900.9	C10521	ko00943
HJN037	183.03	124.02	184.037	C8H8O5	[M-H]-	1,18-Octadecanediol	Lipids	Free fatty acids	3155-43-9	3	10026	8564	9079.6	9	9	9	29612	32683	30852	7077.7	7665.4	8202.8	10360	10415	10836	--	--
mws0913	447.09	285	448.101	C21H20O11	[M-H]-	Pinobanksin	Flavonoids	Flavanonols	548-82-3	1	392490	313200	361190	114310	135990	143810	8073300	7920600	7899800	7180.1	3454	5475.3	2002100	1865500	1606700	C09826	ko00941
Lmhp008337	426.26	285.24	425.254	C19H40NO7P	[M+H]+	LysoPC 18:4	Lipids	LPC	-	1	2351.5	2250.1	2295.5	1324.6	2174.1	3585.8	46756	61821	42125	7284.7	4515.7	6348.1	11825	13351	15290	--	--
Lmsn009824	503.34	441.34	504.345	C30H48O6	[M-H]-	5-O-p-Coumaroylquinic acid	Phenolic acids	Phenolic acids	1899-30-5	3	48485	43996	53603	11011	7631.1	11359	10948	13417	12646	7338.1	8761.8	5824.9	12883	28964	20052	C12208	ko00940,ko00941,ko00945,ko01110
MWSslk100	170.1	93.06	169.089	C12H11N	[M+H]+	N-Acetyl-L-Aspartic Acid	Amino acids and derivatives	Amino acids and derivatives	997-55-7	3	9848.7	8424	6247	9463.4	18971	8264.1	12680	23708	22068	7448.7	13696	5945.5	10236	17805	16068	C01042	ko00250,ko01100
Lmhp008233	474.26	333.24	473.254	C23H40NO7P	[M+H]+	L-Homocysteine	Amino acids and derivatives	Amino acids and derivatives	6027-13-0	3	9601	8197.7	10751	5231	2631.7	8101.5	8997.5	12664	13901	7448.8	3325.6	4482.2	6114.3	8953.7	7916.6	C00155	ko00270,ko00920,ko01100,ko01110,ko01230
pmb2833	529.16	193.1	530.164	C23H30O14	[M-H]-	Procyanidin A6	Tannins	Proanthocyanidins	-	3	4302.8	3849.6	4007.9	4710.2	3271.5	1659.7	9	9	9	7526.6	10291	7188	4541.7	2710.9	3588.6	--	--
pma0795	551	303.1	550	C24H22O15	[M+H]+	Kaempferol-3-O-(2''-acetyl)glucoside	Flavonoids	Flavonols	-	2	70655	75576	69283	54379	63575	51980	43142	47220	27434	7533.6	12199	6055.1	30950	26348	35105	--	--
mws0046	579.17	271.06	580.179	C27H32O14	[M-H]-	Rhamnocitrin (7-Methylkaempferol)	Flavonoids	Flavones	569-92-6	3	746.95	1926.1	2377.2	1962.8	1154.3	1494.4	1571.4	2432.3	213.66	7603.6	6349.6	8674.8	3821.5	2443.7	2510.2	C17059	--
Zmhn002508	471.15	309.1	472.158	C21H28O12	[M-H]-	Hispidulin (5,7,4'-Trihydroxy-6-methoxyflavone)	Flavonoids	Flavones	1447-88-7	3	12604	8403.7	11538	3662.8	4569.5	5123	25955	13886	12844	7644.8	6217.6	7168.2	8935.8	10845	9511.4	C10058	--
mws1436	287.29	97.2	286.287	C18H38O2	[M+H]+	LysoPE 16:3	Lipids	LPE	-	3	4712.6	5784.5	4541.3	5041.3	6351.2	5091.1	5331.4	5353.5	5180.6	7711.6	10269	11280	4763.6	5639.9	5847.4	--	--
Zmgn004439	171.14	153.14	172.146	C10H20O2	[M-H]-	Apigenin-7-O-(2''-feruloyl)glucuronide	Flavonoids	Flavones	-	3	282280	261640	265990	9	9	9	3401.9	1829.3	3479.2	7864.9	5275.9	10185	74125	74773	73004	--	--
Hmqn005002	331.23	299.2	332.234	C21H32O3	[M-H]-	Abscisic acid	Organic acids	Organic acids	21293-29-8	3	18871	14706	16839	5826	5620.2	5568	3806.1	3604.4	4612.9	8040.4	7285.6	8205.9	6294	9518.5	8295.8	C06082	ko00906,ko01100,ko01110,ko04075
mws1066	579.17	271	580.179	C27H32O14	[M-H]-	10,16-Dihydroxypalmitic acid	Lipids	Free fatty acids	3233-90-7	3	8994.4	10917	11176	6066.1	5003.9	6459.8	908.42	970.2	1594.4	8108.8	7512.7	8042.7	6006.4	5592.1	5388.1	C08285	ko00073
HJN086	449.11	287.06	450.116	C21H22O11	[M-H]-	Pratensein	Flavonoids	Isoflavones	2284-31-3	3	2497.4	1430.5	1445.5	959.77	1562.9	1274.2	1360.9	1575.3	990.11	8258.3	6800.1	7219.5	1182.7	2202.7	2853.8	C10520	ko00943
pmp000585	519.11	433.11	518.106	C24H22O13	[M+H]+	LysoPE 18:4	Lipids	LPE	-	3	9	9	9	9	9	9	12292	13074	12255	8362.9	6707.6	7594.6	5530.6	2832.1	3246.9	--	--
Zmcn007053	1071.54	1011.52	1072.55	C53H84O22	[M-H]-	Pinoresinol	Lignans and Coumarins	Lignans	487-36-5	3	4766.1	4286.5	4651.9	5127.3	5479.2	2592.1	2025.1	3007	1497.5	8425.7	9247.6	9676.2	3901.6	6379.7	5198	C05366	ko00998,ko01100,ko01110
pmp000130	887.28	725.2	886.274	C39H50O23	[M+H]+	6-Hydroxyhexanoic acid	Organic acids	Organic acids	1191-25-9	3	9	9	9	9	9	9	9	9	9	8829.4	8203.3	8648.7	12862	13895	8337.6	C06103	--
pmb0874	478.29	337.27	477.286	C23H44NO7P	[M+H]+	Mandelic acid	Phenolic acids	Phenolic acids	90-64-2	3	9	9	9	27732	20230	13590	408140	420490	485290	8983.8	4925.4	7831.5	79993	72628	101870	C01984	--
pmp000581	475.12	271.06	474.116	C23H22O11	[M+H]+	Apigenin-7-O-(6''-feruloyl)glucuronide	Flavonoids	Flavones	-	3	277270	258190	273870	2329	2421	2766.3	2425.3	3111.8	1790.4	9066.5	8102.3	8022.8	67113	65847	67653	--	--
Lmsn000381	341.11	89.02	342.116	C12H22O11	[M-H]-	Naringenin chalcone	Flavonoids	Chalcones	73692-50-9	1	706440	453820	724150	182100	203860	178890	10941000	12974000	11091000	9222.7	6420.6	5283.9	3346300	3664800	3508800	C06561	ko00941,ko01100,ko01110
pme3131	221.08	177	220.074	C12H12O4	[M+H]+	Methyl palmitate	Lipids	Free fatty acids	112-39-0	2	11378	10989	11095	13830	13824	15279	16901	11791	10823	9349.3	9299.1	12879	12561	13977	10923	C16995	--
MWS5083	455.1	96.97	456.105	C17H21N4O9P	[M-H]-	Naringenin-7-O-glucoside (Prunin)	Flavonoids	Flavanones	529-55-5	1	129530	144140	130800	134570	165520	147660	5334300	5701500	6091500	9416	15340	13423	2230500	2235000	2315200	C09099	ko00941
pme2362	151.04	107	152.047	C8H8O3	[M-H]-	Cis-4,7,10,13,16,19-Docosahexaenoic Acid(C22:6n3)	Lipids	Free fatty acids	6217-54-5	3	5819.2	3890.6	4371.8	11912	9766.4	11249	9400.3	7147.7	5496.4	9482.4	7794.4	6242.4	3909.5	3910.5	4585	--	--
HJN093	451.09	313.05	452.095	C20H20O12	[M-H]-	Chrysophanol-8-O-glucoside	Quinones	Anthraquinone	13241-28-6	3	21405	31017	27692	11699	11929	16318	9	9	9	9916.6	8359.3	5101.1	10604	13081	13004	C10316	--
pmb3055	513.1	191.1	514.132	C22H26O14	[M-H]-	6,7,8-Tetrahydroxy-5-methoxyflavone	Flavonoids	Flavones	-	3	3012.1	1382.7	2193.9	1819.9	1506.1	549.65	9	9	9	10007	6191.4	6429.3	3534.6	2086.5	2555.4	--	--
mws2627	317.07	285.04	316.058	C16H12O7	[M+H]+	12-Hydroxyabietic Acid	Terpenoids	Ditepenoids	3484-61-5	2	17458	9724.1	9828	15271	11738	8625.3	13330	14823	10212	10331	14525	18685	12690	16252	12594	--	--
Lmgn000160	131.05	70.03	132.053	C4H8N2O3	[M-H]-	Phosphoenolpyruvate	Organic acids	Organic acids	138-08-9	3	48176	49779	50364	4531.5	8533.9	8200.6	11506	3453.1	10477	10839	8979.5	11215	18896	18156	19662	C00074	ko00010,ko00020,ko00400,ko00440,ko00620,ko00710,ko00998,ko01100,ko01110,ko01200,ko01230,ko01240
Lmhp010573	517.34	263.24	516.33	C27H48O9	[M+H]+	2α,3β,19α,23-Tetrahydroxyolean-12-en-28-oic acid	Terpenoids	Triterpene	55306-03-1	2	4096.8	4991.8	3454.5	3654.2	2195	1095.6	5106.9	4141.2	6198.8	10920	9284.7	9810.5	4261.5	5477.5	4451.6	--	--
mws1033	303.09	153.02	302.079	C16H14O6	[M+H]+	Emodin-8-O-(6''-O-acetyl)glucoside	Quinones	Anthraquinone	-	3	64975	58972	69852	23819	25831	23709	9	9	9	11303	14098	8850.9	17488	22699	21497	--	--
pmb0769	485.1	323.1	484.185	C25H28N2O8	[M+H]+	Delta-Tocopherol	Others	Vitamin	119-13-1	3	6906.2	8287.6	8979.6	11969	12364	13548	12365	11953	10261	11379	11527	10539	11208	9532.6	10894	C14151	ko00130,ko01100,ko01110,ko01240
mws0972	131.07	85	132.079	C6H12O3	[M-H]-	Chrysoeriol-7-O-(6''-sinapoyl)glucoside	Flavonoids	Flavones	-	3	30203	37253	51634	33498	33535	41160	9395.1	3382.6	7216.4	11830	8808.3	10576	20752	28141	20924	--	--
mws4171	183.03	107.01	184.037	C8H8O5	[M-H]-	L-Homocystine	Amino acids and derivatives	Amino acids and derivatives	626-72-2	3	16826	13427	13841	9221.2	12916	9451	12687	16277	14500	12166	13195	14441	14721	13833	15035	C01817	ko00270
mws2523	421.08	241.1	422.083	C12H23O14P	[M-H]-	3-Ureidopropionic Acid	Organic acids	Organic acids	462-88-4	3	106090	103290	101300	39666	44359	29592	50279	65755	57134	12267	18453	13657	48966	45048	55617	C02642	ko00240,ko00410,ko00770,ko01100
pmn001506	617.41	455.4	618.413	C36H58O8	[M-H]-	9,10-Dihydroxy-12,13-epoxyoctadecanoic acid	Lipids	Free fatty acids	-	2	4374.2	4079.8	4150.2	3531.9	3885	3931.1	3392.1	4252.1	3992.3	12433	12785	15314	6315	5513.6	5159.4	C14837	ko00591
pmb2999	461.11	299.1	462.116	C22H22O11	[M-H]-	Syringic acid	Phenolic acids	Phenolic acids	530-57-4	3	4246.5	9678.3	3673.6	9	9	9	9	9	9	12812	7912.6	5644.8	4533.9	3972.1	3120.9	C10833	--
Lmhp010757	506.32	365.31	505.317	C25H48NO7P	[M+H]+	Apigenin-7-O-(6''-malonyl)glucoside	Flavonoids	Flavones	86546-87-4	1	53744	63758	48165	13720	11019	24016	278390	325540	295100	13005	14274	21606	89472	103690	80125	C10020	--
pmp001216	541.24	137.1	540.236	C30H36O9	[M+H]+	Tridecanoic Acid	Lipids	Free fatty acids	638-53-9	3	2096.9	2039.9	2213.1	4084.1	4822.9	4062.2	5046.6	5205.2	5781.8	13029	11977	12238	5369	5006.2	5711.5	C17076	--
Lmjp003206	759.2	303.05	758.191	C32H38O21	[M+H]+	N-(p-Coumaroyl)serotonin Glucoside	Alkaloids	Alkaloids	76423-56-8	3	33611	23636	30802	9	9	9	9	9	9	13088	18220	14080	15376	8220.5	19478	--	--
pma0825	503	255	502.111	C24H22O12	[M+H]+	2,6,7,4'-Tetrahydroxyisoflavanone	Flavonoids	Isoflavones	-	1	8225	4447	3094.8	113030	284300	312530	72220	37759	68884	13462	5175.7	6055.8	77684	80735	56696	C16233	ko00943,ko01110
Hmyp007589	784.47	643.46	783.466	C41H70NO11P	[M+H]+	9-Hydroperoxy-9Z,11E-Octadecadienoic Acid	Lipids	Free fatty acids	5502-91-0	2	14060	13986	13078	10479	11433	9637.2	14975	12832	13471	13545	12419	13551	11504	15099	16428	C14827	ko00591,ko01100
pmp000548	301.07	286.04	300.063	C16H12O6	[M+H]+	Diphenylamine	Alkaloids	Alkaloids	122-39-4	2	21167	17470	30034	17121	16793	19318	8827.7	12900	9842.4	13707	9883.2	8547.2	13532	12181	18816	C11016	--
pmb3074	337.09	191.05	338.1	C16H18O8	[M-H]-	2,4,6-Trihydroxybenzoic acid methyl ester	Phenolic acids	Phenolic acids	3147-39-5	3	8034.5	9175	8463.8	9269.8	8095.8	6384.3	5669.6	5067.6	6441.6	13869	14298	12942	8748.5	11008	11259	--	--
pmn001343	415.1	253.1	416.111	C21H20O9	[M-H]-	Quillaic acid	Terpenoids	Triterpene	631-01-6	2	8299.1	8388.8	9041.7	4308.8	4530.2	4704	10187	9463.6	10463	14351	15476	14758	8771.3	8896	9126.9	C08972	--
pme0282	165.02	77.04	166.027	C8H6O4	[M-H]-	L-Lysine	Amino acids and derivatives	Amino acids and derivatives	56-87-1	1	71042	75378	77924	22666	25216	27250	68733	59410	59875	14620	14457	21798	44185	46048	42000	C00047	ko00300,ko00310,ko00780,ko00960,ko00970,ko01100,ko01110,ko01210,ko01230,ko02010
Lmhp007836	448.25	307.23	447.239	C21H38NO7P	[M+H]+	6-MethylCoumarin	Lignans and Coumarins	Coumarins	92-48-8	2	11014	7586	9764.1	12994	8657.6	10284	7020.8	10576	9086.7	14904	14187	13688	12076	5623.8	7327.6	--	--
pme2890	269.06	136	268.055	C8H16N2O4S2	[M+H]+	Lariciresinol-4'-O-glucoside	Lignans and Coumarins	Lignans	143663-00-7	3	21647	26231	31162	40535	44038	29946	11312	18235	20479	14960	27234	36991	12929	20323	22056	--	--
Zmhp003514	301.07	286.05	300.063	C16H12O6	[M+H]+	3-O-Methylgallic Acid	Phenolic acids	Phenolic acids	3934-84-7	3	14265	17065	11099	11520	12514	10667	10245	6266.2	7809.6	15160	11926	15942	12511	19390	13935	C05616	--
Lnrp102163	757.21	303.05	756.211	C33H40O20	[M+H]+	Tamarixetin (3,3',5,7-Tetrahydroxy-4'-Methoxyflavone)	Flavonoids	Flavones	603-61-2	3	9	9	9	9	9	9	9	9	9	15290	11902	14222	3694.8	2820.5	3252.3	C10188	--
pmp000233	463.12	313.07	462.116	C22H22O11	[M+H]+	Kaempferol-3-O-robinoside-7-O-rhamnoside (Robinin)	Flavonoids	Flavonols	301-19-9	1	1041800	1063300	917850	9	9	9	9	9	9	15290	24908	38201	297320	268080	342050	C10178	--
mws5045	215.17	169.16	216.173	C12H24O3	[M-H]-	Polylauioid F	Terpenoids	Ditepenoids	-	2	4007	4228.6	3949	3456.3	3051.8	3011.2	4861.7	4570.4	4551.1	15315	17245	15022	9036.6	9059.7	9030.1	--	--
MWSCX028	349.2	273.18	350.209	C20H30O5	[M-H]-	Acetryptine	Alkaloids	Phenolamine	3551-18-6	3	24416	21948	24381	16773	20407	17740	13583	24633	18560	15365	11238	17936	16756	27521	22062	--	--
Lmmp007048	971.48	469.33	970.477	C48H74O20	[M+H]+	11-Keto-ursolic acid	Terpenoids	Triterpene	105870-59-5	3	20724	19459	20521	20892	18683	19775	23719	22498	23617	15465	23370	17989	13485	21412	21354	--	--
pme0309	183.03	124	184.037	C8H8O5	[M-H]-	2-Deoxyribose-5'-phosphate	Nucleotides and derivatives	Nucleotides and derivatives	102916-66-5	3	13628	9862.1	6316	10151	8817.4	4042.6	13190	10277	12026	15521	12399	10071	15882	14750	22278	C00673	ko00030,ko01100
pme0026	147.11	84	146.106	C6H14N2O2	[M+H]+	Oleamide (9-Octadecenamide)	Lipids	Free fatty acids	301-02-0	1	16664	20934	15511	14154	16628	16773	12846	21848	15892	15599	15367	15092	16531	19026	18121	C19670	--
pmn001340	473.11	311.1	474.116	C23H22O11	[M-H]-	PE(18:3/18:3+O3)	Lipids	Glycerol ester	-	1	9935	10168	11864	6744.8	6005	6380.1	11010	8562.7	12203	15983	10173	10996	11545	10254	9909.2	--	--
mws0242	173.08	111	174.089	C8H14O4	[M-H]-	5S,8R-DiHODE; (5S,8R,9Z,12Z)-5,8-Dihydroxyoctadeca-9,12-dienoate	Lipids	Free fatty acids	-	2	19901	27643	23621	48701	25598	34189	29954	18825	59072	16181	26548	24140	14861	14143	14957	C20186	ko00591
pmb0711	611.16	303.1	610.153	C27H30O16	[M+H]+	Cimicifugoside H2	Phenolic acids	Phenolic acids	161097-77-4	2	113370	103820	122410	84712	74811	69499	97941	122830	92632	16563	19968	18781	75815	82297	85866	--	--
mws0918	283.06	268	284.068	C16H12O5	[M-H]-	Tricin (5,7,4'-Trihydroxy-3',5'-dimethoxyflavone)	Flavonoids	Flavones	520-32-1	3	2174.8	5150.3	4670.3	5670.3	6942	5200.4	5327.2	8595.3	7173.4	17043	3718	5387.3	4762.9	5988.5	6031.7	C10193	--
MWSHY0137	273.08	153.02	272.068	C15H12O5	[M+H]+	Salicylic acid	Phenolic acids	Phenolic acids	69-72-7	3	57611	64409	65423	13092	12550	14719	30239	32342	31860	18049	25777	17223	26810	29341	35221	C00805	ko00360,ko01100,ko01110,ko04075
mws1610	471.35	471.35	472.355	C30H48O4	[M-H]-	Feruloylsinapoyltartaric acid	Phenolic acids	Phenolic acids	-	3	9	9	9	9	9	9	9	9	9	18199	18666	15550	7856.7	6396.5	8344.6	--	--
Lmhp009773	515.32	261.22	514.314	C27H46O9	[M+H]+	L-Glutamine	Amino acids and derivatives	Amino acids and derivatives	56-85-9	2	73513	83016	54217	28240	26568	21303	64108	61627	68171	18459	12613	7458.5	47412	35477	34395	C00064	ko00220,ko00230,ko00240,ko00250,ko00630,ko00750,ko00910,ko00970,ko01100,ko01230,ko01240,ko02010
pme3827	198.08	152.2	197.069	C9H11NO4	[M+H]+	6-Hydroxyrumicin-8-O-D-glucoside	Quinones	Anthraquinone	-	3	29683	28911	27642	76690	63790	70939	76212	79013	82011	18581	27454	36001	40423	50898	57606	--	--
pme2960	273.08	153	272.068	C15H12O5	[M+H]+	2-Linoleoylglycerol-1,3-di-O-glucoside	Lipids	Glycerol ester	-	1	17868	18449	17764	22180	16550	16142	9749.4	14718	13217	18731	16301	19785	20995	18868	22855	--	--
Lmhp005784	425.21	177.05	424.2	C24H28N2O5	[M+H]+	6,7-Dimethoxy-4-methylcoumarin	Lignans and Coumarins	Coumarins	4281-40-7	3	12538	7476	15012	39357	11216	42406	9	9	9	18859	20090	17628	7439.9	12984	18169	--	--
MWS80006	311.22	293.21	312.23	C18H32O4	[M-H]-	1-Linoleoyl-sn-glycerol-diglucoside	Lipids	Free fatty acids	-	1	17721	16086	15856	19523	20007	25469	12567	17227	11148	19315	26863	16881	19736	28881	18358	--	--
CWJP002289	919.25	757.2	918.243	C42H46O23	[M+H]+	Coniferaldehyde	Phenolic acids	Phenolic acids	20649-42-7	3	9	9	9	9	9	9	9	9	9	19791	15331	21396	7889	16692	14138	C02666	ko00940,ko01100,ko01110
Zmyn000155	173.11	131.08	174.1	C7H14N2O3	[M-H]-	Feruloylcholine	Alkaloids	Alkaloids	85927-25-9	3	9005	9126	2768	43770	30205	41013	36107	46882	30143	19809	31774	31936	29503	33557	29003	--	--
Smpn009074	503.34	503.34	504.345	C30H48O6	[M-H]-	N-Acetyl-D-galactosamine	Others	Saccharides and Alcohols	1811-31-0	3	30650	21584	13961	25448	15340	10462	30504	24495	15089	20073	34304	52915	19546	33892	31009	C01132	ko00052,ko01100
Lmhp007840	534.36	184.07	533.348	C27H52NO7P	[M+H]+	4-Oxo-9Z,11Z,13E,15E-Octadecatetraenoic Acid	Lipids	Free fatty acids	-	3	976.59	1546.8	1777.4	3931.7	4053.9	2659.4	4160.7	4722.2	2684.8	20187	21056	21375	6837.9	6744.3	6632.6	--	--
pmb3014	641.15	285.3	642.158	C31H30O15	[M-H]-	Quercetin-3-O-robinobioside	Flavonoids	Flavonols	52525-35-6	1	23256000	24317000	23664000	14223	11905	15310	9	9	9	20443	12544	11594	7849600	8210400	6606300	--	--
pme0193	147.08	84	146.069	C5H10N2O3	[M+H]+	LysoPE 20:3	Lipids	LPE	-	3	11174	9388	13271	17364	16777	16778	16681	16934	9306.4	21444	21854	21582	15399	19501	17686	--	--
Hmqp005411	297.24	81.07	296.234	C18H32O3	[M+H]+	L-Lysine-Butanoic Acid	Amino acids and derivatives	Amino acids and derivatives	80407-71-2	3	183630	192020	165010	40953	39677	51857	206510	216750	212790	21537	12331	9448.7	88010	94548	66454	--	--
pmb2787	293.21	275.1	294.219	C18H30O3	[M-H]-	5-Oxo-L-Proline	Amino acids and derivatives	Amino acids and derivatives	98-79-3	3	87710	99330	128900	40377	35743	56612	73921	105000	86011	21715	20459	20049	74689	56444	48824	C01879	ko00480,ko01100
pmb2653	649.1	145	650.227	C24H42O20	[M-H]-	5'-Deoxyadenosine	Nucleotides and derivatives	Nucleotides and derivatives	4754-39-6	1	25329	19772	32547	32763	40612	26675	32973	35251	40207	21877	11286	18266	23196	22648	17245	C05198	--
mws1179	433.11	271	434.121	C21H22O10	[M-H]-	Thymine	Nucleotides and derivatives	Nucleotides and derivatives	65-71-4	3	20846	19696	18363	9446.7	12110	10016	10081	9811.4	6747.4	22164	15801	11868	9261	11512	16306	C00178	ko00240,ko01100
Lmqp000427	146.08	82.07	145.074	C6H11NO3	[M+H]+	Pinocembrin (Dihydrochrysin)	Flavonoids	Flavanones	480-39-7	1	40217	25123	52467	22183	23871	21744	85948	133420	93522	22756	23405	21949	49245	51862	55477	C09827	ko00941
mws2125	166.98	78.7	167.982	C3H5O6P	[M-H]-	1-Linoleoylglycerol-2,3-di-O-glucoside	Lipids	Glycerol ester	-	1	15937	16312	18531	23613	26318	25258	10478	18100	11340	22778	23115	25164	17418	23346	17536	--	--
Lmdp003110	289.07	243.07	288.063	C15H12O6	[M+H]+	LysoPE 20:3(2n isomer)	Lipids	LPE	-	3	12854	13375	13332	14401	17398	21050	12551	13901	13360	22964	17761	19176	12631	14760	15848	--	--
pmb0962	235.1	118.3	234.158	C10H22N2O4	[M+H]+	3,5-O-Dicaffeoylquinic Acid Methyl Ester*	Phenolic acids	Phenolic acids	159934-13-1	3	7706.8	7664.7	7073.2	12984	8415.3	10527	18725	17783	20167	23350	27260	25076	11522	18869	24810	--	--
mws1434	431.1	311	432.106	C21H20O10	[M-H]-	N-Acetyl-L-leucine	Amino acids and derivatives	Amino acids and derivatives	1188-21-2	3	7671	4760.8	18908	956.5	5701.5	6624	23862	15380	11312	23815	21799	31488	12176	18907	23891	C02710	--
pmb0863	492.31	184.07	491.301	C24H46NO7P	[M+H]+	Apigenin-8-C-Glucoside (Vitexin)	Flavonoids	Flavonoid carbonoside	3681-93-4	3	45418	33271	41296	38141	42490	23920	157630	149670	154860	24087	29118	27167	42562	72941	65069	C01460	ko00941,ko00944
mws0898	165.09	105	164.084	C10H12O2	[M+H]+	Ethyl 9-Hydroxy-10,12-octadecadienoic acid	Lipids	Free fatty acids	-	3	48038	48898	44274	72118	70613	80747	45473	51320	44142	24102	22137	21562	42961	47190	42479	--	--
MWSmce116	252.1	136.06	251.102	C10H13N5O3	[M+H]+	LysoPE 15:1(2n isomer)	Lipids	LPE	-	2	33185	40086	30831	17941	14014	14257	18862	18721	19069	24117	22755	29187	19416	20349	22756	--	--
Lmhn003801	531.12	337.06	532.122	C25H24O13	[M-H]-	Mannitol	Others	Saccharides and Alcohols	69-65-8	3	17312	13503	23090	19542	8605.5	16559	16431	13742	16040	24347	30019	25387	16668	9740.7	24886	C00392	ko00051,ko01100,ko02010
mws0260	175.12	116	174.112	C6H14N4O2	[M+H]+	Quercetin-3-O-(6''-feruloyl)glucoside-7-O-rutinoside	Flavonoids	Flavonols	-	3	26165	33295	32059	51581	46458	60880	31383	19015	43431	24404	17141	53652	39722	29794	33155	--	--
pme1540	625.18	317.06	624.169	C28H32O16	[M+H]+	Arachidic acid	Lipids	Free fatty acids	506-30-9	3	40358	27913	39682	72682	59705	31220	39911	22399	23659	24777	44549	61111	28541	27463	24042	C06425	ko01040
Cmxp004977	289.07	153.02	288.063	C15H12O6	[M+H]+	Palmitoleic Acid	Lipids	Free fatty acids	373-49-9	1	29888	25139	27603	27326	25030	31852	26074	20158	19795	24962	19536	22718	23595	21432	22149	C08362	ko00061
pmb0302	126.1	96	125.1	C2H8NO3P	[M+H]+	Kwansonine A	Amino acids and derivatives	Amino acids and derivatives	-	2	14883	12787	16536	27780	27166	22520	23397	20623	21706	25021	24986	33515	22556	24208	17596	--	--
Zmfn000481	535.04	323.03	536.044	C14H22N2O16P2	[M-H]-	2-Aminoethylphosphonate	Lipids	Glycerol ester	2041-14-7	3	18830	15835	10802	9953.8	13815	25979	24521	26723	20223	25084	18712	35488	21680	24695	27617	C03557	ko00440,ko01100,ko02010
Lmsn006905	611.18	273.08	612.184	C31H32O13	[M-H]-	Eriodictyol-7-O-Rutinoside (Eriocitrin)	Flavonoids	Flavanones	13463-28-0	3	265460	278660	324040	9	9	9	9	9	9	25178	38214	30832	121990	136290	141030	C09732	--
Lmhp009802	504.31	363.29	503.301	C25H46NO7P	[M+H]+	Bergapten	Lignans and Coumarins	Coumarins	484-20-8	2	19024	23968	21067	28379	22974	28792	20077	17241	16702	25498	26018	23667	18310	18453	21072	C01557	ko01110
pmb0660	757.2	147.1	756.19	C36H36O18	[M+H]+	Ceanothic acid-3-O-glucuronic acid-rutinose	Terpenoids	Triterpene Saponin	-	3	9	9	9	9	9	9	9	9	9	25779	21783	26877	4589.5	8499.7	7697.6	--	--
pme1109	152.06	135	151.049	C5H5N5O	[M+H]+	Apigenin-6-C-glucoside (Isovitexin)	Flavonoids	Flavonoid carbonoside	29702-25-8	3	34567	30320	33859	30807	36520	35575	172270	156310	160230	25806	29997	28388	53600	52321	54837	C01714	ko00944
Lmhn102068	295.05	179.03	296.053	C13H12O8	[M-H]-	Quercetin-3-O-rutinoside-7-O-glucoside	Flavonoids	Flavonols	-	2	1535300	1470000	1485200	9	9	9	9	9	9	26304	17610	22365	485540	535040	604790	--	--
pmb0736	493.13	331.08	492.127	C23H24O12	[M+H]+	Vitexin-2''-O-(6'''-p-coumaroyl)glucoside-4'-O-glucoside	Flavonoids	Flavonoid carbonoside	-	3	334040	380800	371600	131250	145940	141000	86123	76891	128040	26588	12426	10812	120670	146240	137230	--	--
Lmcp004714	343.12	137.06	342.11	C19H18O6	[M+H]+	Uridine-5'-Diphosphate-D-Xylose	Nucleotides and derivatives	Nucleotides and derivatives	3616-06-6	3	291390	362910	334510	28001	32521	17862	27200	24872	30308	26854	35563	33885	105270	107690	108950	C00190	ko00520,ko00908,ko01100
pme2816	301.2	209.2	300.209	C20H28O2	[M+H]+	2,6-Diaminooimelic acid	Amino acids and derivatives	Amino acids and derivatives	583-93-7	3	40055	43652	37877	25567	24022	25068	69208	78860	75238	26984	17390	20677	48633	46232	44245	C00666	ko00300,ko01100,ko01110,ko01230
mws0863	213.02	97	214.024	C5H11O7P	[M-H]-	D-Panthenol	Others	Saccharides and Alcohols	81-13-0	3	12029	17981	9827	21560	34911	9500.5	14543	13931	32719	27881	34683	216330	3795.3	7264.2	9158.1	C05944	ko00770
Lmbn004685	311.22	223.17	312.23	C18H32O4	[M-H]-	4-p-Cumaroyl-rhamnosyl-(1→6)-D-glucose	Phenolic acids	Phenolic acids	-	3	8904	6983.2	7757.7	2105.4	2846.9	3051.2	15146	11535	12587	28074	31536	32103	11226	15007	11234	--	--
pme3034	131.03	69.03	132.042	C5H8O4	[M-H]-	Isookanin	Flavonoids	Flavanones	-	2	147640	109710	164540	6070800	6199400	6551100	192660	161610	199610	28186	46036	32843	1259200	1168300	1214800	--	--
Lmyn000160	237.06	87.01	238.069	C8H14O8	[M-H]-	Emodin-8-O-(6''-O-galloyl)glucoside	Quinones	Anthraquinone	-	3	30103	30341	27229	3536.9	3185.9	2615	988740	997580	960650	28197	32047	24372	349350	357690	314440	--	--
mws1519	595.17	287	596.174	C27H32O15	[M-H]-	6-Hydroxy-7-Methoxy-2-[2-(3'-Hydroxy-4'-Methoxyphenyl)Ethyl]Chromone	Others	Others	-	2	33903	25594	37146	42253	39988	42749	23472	28862	36346	28420	40228	51832	22877	40907	29259	--	--
YC512118	282.28	247.24	281.272	C18H35NO	[M+H]+	N-Acetyl-L-glutamic acid	Amino acids and derivatives	Amino acids and derivatives	1188-37-0	1	21044	12863	11015	12232	11293	17722	14915	21562	17380	28736	33016	25066	19965	15777	18303	C00624	ko00220,ko01100,ko01110,ko01210,ko01230
Lmxn015337	269.25	251.24	270.256	C17H34O2	[M-H]-	Tricin-7-O-(2''-Sinapoyl)glucoside	Flavonoids	Flavones	-	3	9	9	9	9	9	9	9849.6	12777	11923	28738	22567	21193	11339	10080	12676	--	--
Zmhp003113	903.26	147.04	902.248	C42H46O22	[M+H]+	L-Cysteine	Amino acids and derivatives	Amino acids and derivatives	52-90-4	3	27887	30380	30147	25067	18025	28986	24383	32243	26906	28793	22440	32256	26976	37896	43909	C00097	ko00260,ko00270,ko00311,ko00332,ko00430,ko00460,ko00480,ko00730,ko00770,ko00920,ko00970,ko01100,ko01110,ko01200,ko01230,ko01240,ko04122
pmb3064	499.15	163.2	500.153	C22H28O13	[M-H]-	(7Z)-Hexadecenoic acid	Lipids	Free fatty acids	2416-19-5	1	44368	42670	41380	33267	38358	41083	32677	29879	29229	28832	27295	31634	31031	32070	31004	--	--
pmf0397	311.3	183.1	312.303	C20H40O2	[M-H]-	4-O-Methylgallic Acid	Phenolic acids	Phenolic acids	4319-02-2	3	28339	27359	21845	22193	22640	34875	22458	13346	30003	29367	32651	51486	46777	31930	45599	--	--
pmp001244	266.13	207.06	266.124	C14H20NO4+	[M]+	Suberic Acid	Organic acids	Organic acids	505-48-6	3	50168	54352	45577	34232	29167	24376	39910	37456	49901	30520	19538	22900	46209	56275	54965	C08278	--
pmb0876	454.29	313.27	453.286	C21H44NO7P	[M+H]+	Naringenin (5,7,4'-Trihydroxyflavanone)	Flavonoids	Flavanones	480-41-1	1	1239200	835780	1246700	418870	534150	460740	17458000	23296000	16020000	30846	28983	32227	7602600	9277000	8745000	C00509	ko00941,ko00943,ko01100,ko01110
Lmjp003822	531.15	177.06	530.142	C26H26O12	[M+H]+	Stachyose	Others	Saccharides and Alcohols	470-55-3	2	9	9	9	18268	21640	16955	20445	20224	17453	31081	27924	27669	17505	18630	14268	C01613	ko00052,ko01100
MWSHY0201	579.17	287.06	578.164	C27H30O14	[M+H]+	2α,3α,19α,23-tetrahydroxy-12-ursen-28-oic acid	Terpenoids	Triterpene	-	2	10710	10056	10862	4221.1	6173.4	4906.2	57411	42562	48723	31916	26490	35835	18277	22214	21050	--	--
pmn001686	287.22	241.22	288.23	C16H32O4	[M-H]-	9,10,11-Trihydroxy-12-octadecenoic acid	Lipids	Free fatty acids	61911-67-9	1	8414.8	8599.1	9566.9	7570.6	11840	12134	8575.9	9864.9	9482.6	32307	35455	34860	11833	11063	13927	--	--
MWSmce035	485.34	405.32	486.335	C30H46O5	[M-H]-	Syringaldehyde; 4-Hydroxy-3,5-Dimethoxybenzaldehyde	Phenolic acids	Phenolic acids	134-96-3	3	31926	32145	41583	9618.2	11420	8921.2	12783	8228.3	14646	32565	33362	31688	15538	12668	16945	--	--
Hmqp003184	667.15	287.06	666.143	C29H30O18	[M+H]+	4-O-Glucosyl-3,4-dihydroxybenzyl alcohol	Phenolic acids	Phenolic acids	-	3	36667	28494	32514	29623	25917	29356	9	9	9	32574	37449	41261	39048	46776	52728	--	--
mws0914	271.06	151	272.068	C15H12O5	[M-H]-	2α,3β,19α,23,24-Pentahydroxyolean-12-en-28-oic acid-28-O-glucoside	Terpenoids	Triterpene Saponin	-	2	10914	9778.2	12161	7030.1	13331	11725	5377.5	7450.5	6827.6	32695	29460	27225	14166	13037	10794	--	--
pme2253	177.04	59	178.048	C6H10O6	[M-H]-	L-Arginine	Amino acids and derivatives	Amino acids and derivatives	74-79-3	1	223880	232930	325050	60409	53448	71430	279410	256840	280950	33369	60707	51479	73288	97631	88850	C00062	ko00220,ko00261,ko00330,ko00472,ko00970,ko01100,ko01110,ko01230,ko02010
Zmpn003698	305.25	59.01	306.256	C20H34O2	[M-H]-	Kaempferol-3-O-(6'''-p-Coumaroyl)glucosyl-(1→2)-Glucoside-7-O-Rhamnoside	Flavonoids	Flavonols	-	3	20422	13436	19321	9	9	9	4030.7	2919.8	2557.9	33445	33840	27992	14488	17937	17671	--	--
pme2559	174.04	88	175.048	C6H9NO5	[M-H]-	Caffeic aldehyde	Phenolic acids	Phenolic acids	141632-15-7	3	6210.2	8889.9	7245.2	11465	6132.2	6258.4	6216.1	4707.2	5330.5	33482	30350	32864	13654	11360	17435	C10945	ko00940,ko01110
pmb0738	699.19	331.08	698.185	C34H34O16	[M+H]+	(E)-Linalool-1-oic acid	Lipids	Free fatty acids	-	3	26855	30428	29857	28939	31748	30464	28082	18783	40905	33780	17247	34466	38465	45409	30415	--	--
MWSmce679	221.19	147.12	220.183	C15H24O	[M+H]+	Hesperetin	Flavonoids	Flavanones	520-33-2	3	28949	30276	31549	45939	44760	44077	40286	37428	37890	34511	32884	34449	33809	38659	43729	C01709	ko00941
pme0183	152.06	135	151.049	C5H5N5O	[M+H]+	N-Acetyl-L-phenylalanine	Amino acids and derivatives	Amino acids and derivatives	2018-61-3	3	34934	33938	39097	34447	33284	33407	32554	32248	26571	34763	38900	26823	26599	25958	35327	C03519	ko00360,ko01100
Hmqp006023	326.27	309.27	324.266	C20H36O3	[M+H]+	Kaempferol-7-O-glucuronide	Flavonoids	Flavonols	-	3	33576	39796	60863	170980	167590	122030	21275	21501	16826	35198	42590	35618	68246	60191	66554	--	--
mws0221	241.03	152	240.024	C6H12N2O4S2	[M+H]+	Quercetin-3-O-rutinoside (Rutin)	Flavonoids	Flavonols	153-18-4	1	29754000	33371000	35006000	128250	112450	110030	42533	40923	29030	35322	42937	48206	9843300	10877000	8990200	C05625	ko00944,ko01100,ko01110
mws0341	131.07	85	132.079	C6H12O3	[M-H]-	Isoguanine*	Nucleotides and derivatives	Nucleotides and derivatives	3373-53-3	1	37665	40195	52121	18924	32604	23004	57231	55391	58873	35534	17181	39000	35428	28264	47383	--	--
pmp000593	595.17	449.1	594.158	C27H30O15	[M+H]+	3-O-p-Coumaroylquinic acid O-glucoside	Phenolic acids	Phenolic acids	-	3	9005	14005	8821.7	9	9	9	51743	60659	51312	36032	27887	35704	14158	28922	24171	--	--
Wmzn000227	145.06	109.04	146.058	C6H10O4	[M-H]-	D(+)-Melezitose O-rhamnoside	Others	Saccharides and Alcohols	-	3	64766	69221	81303	52031	43962	60351	106220	120130	99978	36126	40298	30813	74785	65704	60863	--	--
mws0251	127.05	110	126.043	C5H6N2O2	[M+H]+	Apigenin-6-C-glucoside-7-O-(6''-feruloyl)glucoside	Flavonoids	Flavonoid carbonoside	-	3	5973.8	4007	5872	19691	7812	15822	19059	12866	18001	36374	9776.2	13795	11022	9241.5	7513.7	--	--
pme3968	166.07	149.05	165.065	C6H7N5O	[M+H]+	Suberosin	Lignans and Coumarins	Coumarins	581-31-7	3	44301	33609	40709	46114	46583	49181	33734	28661	27356	36540	40587	44662	36148	35181	34317	--	--
HJAP128	771.23	317.06	770.227	C34H42O20	[M+H]+	Chrysoeriol-6,8-di-C-glucoside-7-O-glucoside	Flavonoids	Flavones	-	3	7721.2	14104	10794	193040	195210	192040	9	9	9	36632	38517	33398	40922	66678	53110	--	--
HJAP120	625.17	317.07	624.168	C28H32O16	[M+H]+	L-Leucyl-L-phenylalanine	Amino acids and derivatives	Amino acids and derivatives	56217-82-4	2	46751	60393	71396	83856	65077	81692	102010	112710	100200	36788	47328	58469	62762	74635	48656	--	--
MWSHY0063	433.11	271.06	432.106	C21H20O10	[M+H]+	Quercetin-3-O-(6''-malonyl)galactoside	Flavonoids	Flavonols	-	3	191560	182370	190210	9	9	9	669900	768920	687350	36819	34989	51742	240210	205770	244980	--	--
pme1261	206.14	76	205.131	C9H19NO4	[M+H]+	7-Methylguanine	Nucleotides and derivatives	Nucleotides and derivatives	578-76-7	3	27010	23073	20078	9	9	9	25219	30589	19869	37549	36089	31182	23409	26638	16308	C02242	--
Zmgn002106	206.08	58.03	207.09	C11H13NO3	[M-H]-	NADP (Nicotinamide adenine dinucleotide phosphate)	Nucleotides and derivatives	Nucleotides and derivatives	53-59-8	3	387040	416000	353590	29922	20623	32432	31625	35754	35731	39077	51327	75709	120860	116930	110120	C00006	ko00195,ko00480,ko00760,ko01100,ko01240
Lmmp006598	623.14	271.06	622.132	C31H26O14	[M+H]+	Oleoacteoside	Phenolic acids	Phenolic acids	111116-28-0	3	2853.6	5096.4	3197.6	6319.3	2841.1	5617.1	7343	10441	9635.9	39157	31852	36415	16800	16426	20247	--	--
pmb3000	503.12	341.1	504.127	C24H24O12	[M-H]-	Orotic acid	Others	Vitamin	65-86-1	3	26837	17911	31089	18575	12171	11800	41261	42595	51404	39685	35036	35428	37215	33151	19777	C00295	ko00240,ko01100,ko01240
Lmdp004892	535.11	287.05	534.101	C24H22O14	[M+H]+	N-α-Acetyl-L-ornithine	Amino acids and derivatives	Amino acids and derivatives	6205-08-9	3	132510	125920	127800	31086	33736	23291	119670	127320	104110	39771	37034	31665	78136	76638	72502	C00437	ko00220,ko01100,ko01110,ko01210,ko01230
Lmmp003767	463.09	287.05	462.08	C21H18O12	[M+H]+	Glucosyringic Acid	Phenolic acids	Phenolic acids	-	3	28124	39071	23624	19307	17938	15653	31840	23252	34484	39809	37422	33127	28458	25405	23560	--	--
Lmdp004336	773.19	325.09	772.185	C36H36O19	[M+H]+	Cocamidopropyl betaine	Alkaloids	Alkaloids	4292-10-8	1	36306	53142	44412	27896	36159	30866	41605	45050	52112	40411	28750	35118	25867	25655	29413	--	--
pme2651	742.1	620.1	743.075	C21H28N7O17P3	[M-H]-	12,13-DHOME; (9Z)-12,13-Dihydroxyoctadec-9-enoic acid	Lipids	Free fatty acids	263399-35-5	3	41702	41116	39989	31888	31497	32148	34087	32752	34487	40743	36556	40657	33906	36705	30912	C14829	ko00591
Lmmp003817	535.11	287.05	534.101	C24H22O14	[M+H]+	Oxalic acid	Phenolic acids	Phenolic acids	144-62-7	3	35276	27746	51077	40762	34099	59367	44367	57062	43917	40798	43939	54530	44297	26188	35522	C00209	ko00230,ko00630,ko01100
MWSmce042	217.04	202.03	216.042	C12H8O4	[M+H]+	1-Monolinolein	Lipids	Glycerol ester	26545-74-4	1	28742	23660	27235	30290	35107	32473	23630	30908	27524	40850	33828	39771	25263	36190	37320	--	--
Zmzp004111	317.06	302.04	316.058	C16H12O7	[M+H]+	Caffeoylcholine	Alkaloids	Alkaloids	87189-10-4	3	43891	41930	37514	104310	88758	110600	64812	70422	66345	41168	38808	40903	62195	86257	65415	--	--
mws0987	161.06	115	160.052	C10H8O2	[M+H]+	Isorhamnetin-3-O-neohesperidoside	Flavonoids	Flavonols	55033-90-4	2	708990	518510	428230	56130	69491	36259	12922	14142	11564	41230	50760	67452	132890	173530	163710	--	--
Lmbn004240	329.23	199.13	330.241	C18H34O5	[M-H]-	Caryophyllene oxide	Others	Others	1139-30-6	1	4300.3	5140.7	2581.2	9	9	9	11617	16914	16395	42291	39181	34687	12122	14631	14970	--	--
mws1155	181.07	101.02	182.079	C6H14O6	[M-H]-	Fisetin	Flavonoids	Flavones	528-48-3	2	9	9	9	43510	24152	28028	22308	15034	11425	42621	71182	58827	34418	18866	38597	C10041	--
pme2380	145.01	101	146.022	C5H6O5	[M-H]-	Luteolin-7-O-(6''-malonyl)glucuronide-5-O-rhamnoside	Flavonoids	Flavones	-	3	131840	116650	88288	213920	210200	219170	104800	79794	112070	42726	38840	39719	69329	93335	101880	--	--
mws0572	126.07	109	125.059	C5H7N3O	[M+H]+	Indole 3-acetic acid (IAA)	Alkaloids	Plumerane	87-51-4	3	48487	45214	58267	29492	47786	41277	53053	48493	39740	42819	26316	25564	42022	37687	42770	C00954	ko00380,ko01100,ko04075
pme0120	118.09	101	117.079	C5H11NO2	[M+H]+	Nicotianamine	Alkaloids	Alkaloids	34441-14-0	1	69250	58166	74111	37960	40413	35989	52232	54572	55767	44387	43652	34843	42387	44438	49521	C05324	--
Lmtn004049	263.13	204.12	264.136	C15H20O4	[M-H]-	Chrysoeriol-7-O-(6''-acetyl)glucoside	Flavonoids	Flavones	-	3	16606	12721	12544	17340	6929.8	28362	7981	11680	14885	45067	41588	49448	19341	24816	19686	--	--
Hmqp002870	743.2	287.06	742.196	C32H38O20	[M+H]+	Hesperetin-5-O-glucoside	Flavonoids	Flavanones	69651-80-5	3	16025000	18100000	19991000	428990	350600	550740	240350	276350	283630	45165	48049	29573	3591300	3697000	4394400	--	--
Lmqn000213	665.21	341.11	666.222	C24H42O21	[M-H]-	Kaempferol-3-O-(6'''-Caffeoyl)glucosyl-(1→2)-Galactoside	Flavonoids	Flavonols	-	3	377710	449840	444340	109710	101970	123040	30428	24761	26962	45259	55377	35974	146080	98475	122760	--	--
pmp000575	447.13	285.18	446.121	C22H22O10	[M+H]+	Tricin-7-O-(2''-feruloyl)glucoside-5-O-glucoside	Flavonoids	Flavones	-	3	3544.6	2912.4	2900	14280	14264	15301	4669.1	3297.1	6570.8	45724	44026	41275	18800	13728	10265	--	--
mws2105	229.09	211.1	228.079	C14H12O3	[M+H]+	Pomolic acid	Terpenoids	Triterpene	13849-91-7	1	8579.9	20523	9648.1	138120	140050	166430	49219	36066	44111	46839	66894	60462	84212	59156	64566	--	--
pmb0686	537.12	289	536.117	C24H24O14	[M+H]+	L-(-)-Cystine	Amino acids and derivatives	Amino acids and derivatives	56-89-3	3	63704	69168	51035	78553	84980	106010	84949	75409	84689	47369	38581	34824	44302	54180	59221	C00491	ko00270,ko01100,ko02010
Cmpp008880	245.12	189.06	244.11	C15H16O3	[M+H]+	Olivil-4'-O-glucoside	Lignans and Coumarins	Lignans	76880-93-8	3	27809	24789	30522	51236	53568	47967	33044	36055	35622	47928	36022	39980	37626	33736	31066	--	--
pmb0579	669.18	207	668.174	C33H32O15	[M+H]+	2-α-Linolenoyl-glycerol-1,3-di-O-glucoside	Lipids	Glycerol ester	-	1	28509	16449	19215	38855	29985	28663	11262	17461	10242	48009	39938	41781	45373	26258	24754	--	--
Lmhp010162	468.31	327.29	467.301	C22H46NO7P	[M+H]+	Quercetin-3-O-glucoside (Isoquercitrin)	Flavonoids	Flavonols	482-35-9	1	20301000	20879000	21028000	481850	517750	867220	114190	96835	142510	48136	30394	58360	4485400	4184600	4312000	C05623	ko00944,ko01100,ko01110
mws0371	327.23	283.3	328.24	C22H32O2	[M-H]-	Furanofructosyl-α-D-(6-mustard acyl)glucoside	Phenolic acids	Phenolic acids	-	3	14598	21481	8055.6	5185.4	13972	12492	10183	13321	11300	48336	27907	45316	21732	15624	29911	--	--
Lmhp008833	494.32	184.07	493.317	C24H48NO7P	[M+H]+	Tricetin-5-O-(6''-malonyl)glucoside	Flavonoids	Flavones	-	3	199120	207190	259070	31917	33481	34749	351970	277800	328270	49011	41695	55962	140630	176860	149350	--	--
pme3443	207.07	192	208.074	C11H12O4	[M-H]-	L-Glutamic acid-O-glycoside	Amino acids and derivatives	Amino acids and derivatives	-	3	50283	42221	69620	67324	57384	58073	99418	112310	73117	49327	49370	39363	63668	65886	57863	--	--
HJN110	455.36	455.36	456.36	C30H48O3	[M-H]-	Disinapoyl glucoside	Phenolic acids	Phenolic acids	-	3	66319	53139	65430	42034	44092	51236	44833	47740	56594	50125	62840	64499	30576	53263	50259	--	--
pmb2804	311.1	171.3	312.1	C18H32O4	[M-H]-	Kaempferol-3-O-(6''-malonyl)glucoside	Flavonoids	Flavonols	-	3	84092	73865	76742	491160	578340	539010	63228	55187	44132	50144	29095	39436	117530	105600	108650	--	--
pmb0716	655.19	331.08	654.18	C29H34O17	[M+H]+	Betulinic acid	Terpenoids	Triterpene	472-15-1	1	69444	60905	59458	27963	45392	56543	48822	64210	52158	50988	47095	72241	87150	66729	55146	C08619	--
mws0920	301.04	151	302.043	C15H10O7	[M-H]-	Tricin-4'-O-syringic acid	Flavonoids	Flavones	-	3	9	9	9	9	9	9	9	9	9	51772	49778	55634	16064	17094	17027	--	--
Lman002731	341.09	135.04	342.095	C15H18O9	[M-H]-	Sorbitol-6-phosphate	Others	Saccharides and Alcohols	20479-58-7	3	61937	52076	49589	51769	63447	58166	48329	47770	43455	52762	56247	52746	43434	62398	53263	C01096	ko00051,ko01100
Lmmp002995	713.15	303.06	712.149	C30H32O20	[M+H]+	Isoeugenol	Phenolic acids	Phenolic acids	97-54-1	3	9	9	9	9	9	9	9	9	9	52907	41355	43757	15941	7424.2	11506	C10469	ko00940
MWSmce701	135.08	79.05	134.073	C9H10O	[M+H]+	4-Ethylbenzaldehyde	Others	Others	4748-78-1	2	55540	47446	56982	54339	66828	65286	46243	59200	66378	53157	53771	56639	28477	36860	35184	--	--
pme0075	188.06	128	189.064	C7H11NO5	[M-H]-	LysoPE 14:0(2n isomer)	Lipids	LPE	-	1	44492	42663	45925	48839	48770	48016	27419	27666	26633	53485	48289	39890	44723	40489	48377	--	--
Lmbp002336	611.16	303.05	610.153	C27H30O16	[M+H]+	Quercetin-3-O-galactoside (Hyperin)	Flavonoids	Flavonols	482-36-0	1	26678000	26088000	28363000	656040	767490	968760	196360	137060	187370	53736	61980	58224	6155500	5848900	5321400	C10073	--
pmn001583	609.15	300	610.153	C27H30O16	[M-H]-	Chrysoeriol-6,8-di-C-glucoside-4'-O-glucoside	Flavonoids	Flavones	-	3	9	9	9	27481	19566	17816	18348	14404	8574.8	53836	65152	52074	19232	30243	34622	--	--
pmb0069	122	105	121	C7H7NO	[M+H]+	Grevilloside F	Phenolic acids	Phenolic acids	1094004-50-8	1	81600	86412	77493	1863400	2236500	2016800	270320	278180	255370	53934	69291	53124	276130	250330	290590	--	--
mws1488	255.23	237.22	256.24	C16H32O2	[M-H]-	Homoarginine	Amino acids and derivatives	Amino acids and derivatives	156-86-5	3	211310	158640	205560	45954	39892	40158	213610	180690	192490	54170	35179	61963	120720	121850	113110	C01924	--
pmn001381	349.15	187.1	350.158	C15H26O9	[M-H]-	Tricin-4'-O-glucoside-7-O-glucoside	Flavonoids	Flavones	-	3	35018	58736	52745	31838	37618	44702	99088	128780	133450	54460	53834	59626	69574	64323	48824	--	--
pmb0881	478.29	337.27	477.286	C23H44NO7P	[M+H]+	Benzyl salicylate	Phenolic acids	Phenolic acids	118-58-1	3	112200	109960	111840	60444	67568	60658	412210	713640	409190	54513	48586	39620	165180	220040	243770	--	--
pmb1283	448.1	163.5	447.215	C18H33N5O6S	[M+H]+	S-(5'-Adenosy)-L-homocysteine	Amino acids and derivatives	Amino acids and derivatives	979-92-0	1	151770	147940	157720	138650	119940	143790	82411	72001	80614	55073	56805	59273	70016	96595	83639	C00021	ko00270,ko01100,ko01230,ko01240
Cmyp002580	559.12	271.06	558.116	C30H22O11	[M+H]+	Trehalose 6-phosphate	Others	Saccharides and Alcohols	4484-88-2	3	49998	47204	44791	66832	62339	76092	103810	99674	76253	55150	42359	47744	57119	71860	65225	C00689	ko00500,ko01100,ko01110
pmp001271	679.39	263.24	678.383	C33H58O14	[M+H]+	Dihydromyricetin (Ampelopsin)	Flavonoids	Flavanonols	27200-12-0	3	113270	93642	114650	108170	86099	144150	16955	28403	15120	55339	72627	53455	49889	66848	53925	C02906	ko00941,ko01110
mws1094	287.06	259	288.063	C15H12O6	[M-H]-	3-Indolepropionic acid	Alkaloids	Plumerane	830-96-6	3	73468	68761	57607	48979	46918	42734	95052	72421	83109	55487	49840	50631	60239	43473	57066	--	--
pmb0620	787.23	625.1	786.222	C34H42O21	[M+H]+	D-Arabitol	Others	Saccharides and Alcohols	488-82-4	3	34202	44761	28816	54977	40289	56078	33245	40358	34526	55518	45261	61766	61566	44606	39064	C01904	ko00040,ko01100
Lmbn005487	313.24	251.24	314.246	C18H34O4	[M-H]-	LysoPC 20:3	Lipids	LPC	1199257-41-4	1	27894	32166	29773	60011	57248	57800	37329	46711	40339	55559	65231	53933	38111	46421	38126	--	--
HJN083	521.2	359.15	522.211	C26H34O11	[M-H]-	Luteolin-7-O-rutinoside	Flavonoids	Flavones	3563-98-2	1	6476200	6270700	5566900	55821	35684	47766	13065	27344	24075	56259	39345	60286	3384600	2750300	2719800	--	--
Hmqp005412	319.22	319.22	318.22	C20H30O3	[M+H]+	δ-Tridecalactone	Lipids	Glycerol ester	7370-92-5	3	20994	14111	22911	5624	20484	9875.6	10435	11929	11092	56263	63261	77325	19681	25499	35341	--	--
Cmdn000784	167.02	124.01	168.028	C5H4N4O3	[M-H]-	Maleoyl-caffeoylquinic acid	Phenolic acids	Phenolic acids	-	3	60286	65986	49568	9	9	9	144280	153120	142220	56399	74110	51470	62279	62701	62600	--	--
Lmqp002161	919.27	449.11	919.272	C39H51O25+	[M]+	5-Aminovaleric acid	Amino acids and derivatives	Amino acids and derivatives	660-88-8	3	1058900	1044000	930910	1997500	2023700	2208200	3710500	3631700	3938400	56487	50787	62485	1667600	1806800	1524900	C00431	ko00310,ko00330,ko01100
pmb0721	831.23	177.1	830.227	C39H42O20	[M+H]+	L-Homocitrulline	Amino acids and derivatives	Amino acids and derivatives	1190-49-4	3	96989	130120	115550	57576	44091	50307	42120	34722	65061	56915	56941	46473	70964	49521	48072	C02427	--
mws0061	463.09	300	464.095	C21H20O12	[M-H]-	9-Hydroperoxy-10E,12,15Z-octadecatrienoic acid	Lipids	Free fatty acids	111004-08-1	3	37040	52774	39831	68216	59061	54861	47012	49849	58254	56949	50478	64408	30058	29079	28821	C16321	ko00592,ko01110
pmb0885	291	190.9	290.188	C18H26O3	[M+H]+	5-Methylcytosine	Nucleotides and derivatives	Nucleotides and derivatives	554-01-8	2	47260	28075	40522	16739	14719	4593.2	18246	17505	12609	58351	49800	54485	24961	30043	29022	C02376	ko00240,ko01100
Lmzp004885	331.08	315.05	330.074	C17H14O7	[M+H]+	2-α-Linolenoyl-glycerol-1-O-glucoside	Lipids	Glycerol ester	-	1	26444	27084	23336	34406	41134	33188	15491	24634	21883	58471	59679	56917	36026	45396	46423	--	--
pme1651	176.1	130.1	175.063	C10H9NO2	[M+H]+	N-Acetyl-L-tyrosine	Amino acids and derivatives	Amino acids and derivatives	537-55-3	3	20912	17906	16622	10959	14635	17348	40803	42762	47638	58630	62453	51804	31722	27805	25868	--	--
Lmsp004166	611.16	303.05	610.153	C27H30O16	[M+H]+	Apigenin-8-C-(2''-feruloyl)glucoside	Flavonoids	Flavonoid carbonoside	-	3	36883	40196	42951	89794	88791	83126	92725	84497	83078	60268	83554	67696	74213	63418	67864	--	--
mws5035	279.17	120.08	278.163	C15H22N2O3	[M+H]+	Hypoxanthine	Nucleotides and derivatives	Nucleotides and derivatives	68-94-0	3	33423	15279	19286	35359	33823	34103	33627	32849	25879	60458	64240	73356	40306	44977	45134	C00262	ko00230,ko01100
mws2608	222.1	84.05	221.09	C8H15NO6	[M+H]+	9,12-Octadecadien-6-Ynoic Acid	Lipids	Glycerol ester	61481-29-6	3	9	9	9	11240	10038	8810.4	17566	19807	16402	60671	67070	68093	24758	24022	29800	--	--
Li512113	451.09	391.04	452.095	C20H20O12	[M-H]-	N-Acetyl-L-threonine	Amino acids and derivatives	Amino acids and derivatives	17093-74-2	3	54580	55032	47149	23987	23522	20641	52101	59100	51794	60920	55203	36528	47337	49576	43185	--	--
pmn001372	711.25	549.2	712.258	C33H44O17	[M-H]-	13-Hydroxy-6,9,11-octadecatrienoic acid	Lipids	Free fatty acids	74784-20-6	3	63132	82529	67839	124990	77322	77535	78507	80571	63957	61003	79728	88194	48469	46975	50264	--	--
Lmbn002648	163.04	119.05	164.047	C9H8O3	[M-H]-	L-Homomethionine	Amino acids and derivatives	Amino acids and derivatives	25148-30-5	3	265270	321580	379930	149790	131230	101960	329060	321490	301900	61548	65971	48304	114860	118720	105200	C17213	ko00966,ko01110,ko01210
pmb0672	771.21	463.1	770.206	C37H38O18	[M+H]+	Coniferyl alcohol	Phenolic acids	Phenolic acids	458-35-5	3	50289	29369	38272	16575	17720	19458	33014	36947	34052	62018	31770	29147	63558	54791	44943	C00590	ko00940,ko00998,ko01100,ko01110
pme2244	190.09	118.07	189.07	C11H11NO2	[M+H]+	(S)-2-methyl-3-oxosuccinic acid	Organic acids	Organic acids	-	3	27065	37610	44610	52449	42931	57979	50673	86544	46092	63282	58420	71537	41286	51248	56482	C06030	ko00660
Hmcp001858	565.15	287.05	564.147	C26H28O14	[M+H]+	N-Lauryldiethanolamine*	Lipids	Free fatty acids	1541-67-9	3	113720	123090	101390	112650	102390	105470	99529	65142	92612	63542	84028	96087	57287	68928	64006	--	--
Zmdn004824	1009.32	847.28	1010.33	C46H58O25	[M-H]-	2-Hydroxyisocaproic acid	Organic acids	Organic acids	20312-37-2	3	48815	47927	51264	47876	46876	55500	34431	36937	43026	65099	68253	82485	43051	44523	57746	C03264	--
pme0109	212.09	166	211.084	C10H13NO4	[M+H]+	Kaempferol-3,7-O-dirhamnoside (Kaempferitrin)	Flavonoids	Flavonols	482-38-2	2	133370	287130	356250	466800	296850	474970	281780	26541	306150	66444	88163	124810	158680	174600	269230	C16981	--
pmb2791	309.21	209.1	310.1	C18H30O4	[M-H]-	1-Octadecanol	Lipids	Free fatty acids	112-92-5	3	48176	48587	48177	60841	56985	49066	52685	47600	48481	66888	60896	65188	63009	49993	38248	--	--
pme3382	160.06	98	161.069	C6H11NO4	[M-H]-	Syringaldehyde-4-O-glucoside	Phenolic acids	Phenolic acids	-	3	13974	11531	17558	71462	42975	30288	55669	26441	46559	67779	56630	59303	22564	26802	33327	--	--
pmb1466	511.12	331.08	510.116	C26H22O11	[M+H]+	LysoPE 18:0(2n isomer)	Lipids	LPE	-	3	116920	119010	116850	121430	133730	122920	44993	49736	44540	68004	59287	59269	91438	110380	108860	--	--
pmn001384	515.12	353.09	516.127	C25H24O12	[M-H]-	Medicagenic acid-3-O-glucuronide-28-O-rhamnosyl(1,2)-arabinoside	Terpenoids	Triterpene Saponin	-	3	28706	31513	21207	53825	52932	102570	108530	49294	133110	68085	89679	84767	56950	64273	54432	--	--
mws0582	322.11	130	321.099	C11H19N3O6S	[M+H]+	Elemicin	Phenolic acids	Phenolic acids	487-11-6	1	8430.1	3659.9	5565.8	7816	6952.6	7733.4	4245.5	5406.4	4185.4	68130	66881	65177	17049	19651	18842	C10451	--
mws0040	255.07	153	254.058	C15H10O4	[M+H]+	Furanofructosyl-α-D-(3-mustard acyl)glucoside	Phenolic acids	Phenolic acids	-	3	39595	29137	29500	5766.5	8018.1	5902.8	4160.4	6912.1	9	68310	64437	78549	33244	20894	27887	--	--
pmf0297	297.32	183.1	298.324	C20H42O	[M-H]-	Uracil	Nucleotides and derivatives	Nucleotides and derivatives	66-22-8	3	92191	112390	112020	113240	103070	95779	68663	79328	79420	69094	65496	57786	89322	63591	83295	C00106	ko00240,ko00410,ko00770,ko01100
mws0193	190.12	127	189.111	C7H15N3O3	[M+H]+	ATP; Adenosine 5'-Triphosphate	Nucleotides and derivatives	Nucleotides and derivatives	56-65-5	2	72801	113980	129450	52768	42208	70160	52242	59050	36054	69887	75692	78673	51662	45100	44507	C00002	ko00190,ko00195,ko00230,ko00908,ko00998,ko01100,ko01110,ko01240
pmb2857	308.1	146.1	309.106	C11H19NO9	[M-H]-	LysoPE 15:1	Lipids	LPE	-	2	108210	96125	104800	45471	51398	48942	44163	41972	41345	70100	75305	82230	54960	73290	64425	--	--
Hmqp003435	651.15	271.06	650.142	C29H30O17	[M+H]+	2-Hydroxyoleanolic acid	Terpenoids	Triterpene	26707-60-8	2	9	9	9	115700	99468	103380	66086	59109	64315	70700	68936	82016	56710	55657	58112	--	--
Lmhp009384	679.39	263.24	678.383	C33H58O14	[M+H]+	13-KODE; (9Z,11E)-13-Oxooctadeca-9,11-dienoic acid	Lipids	Free fatty acids	54739-30-9	2	8566	8889.4	8716.1	12783	11162	12295	19569	19270	18858	71010	77564	77011	27364	26612	27485	C14765	ko00591
pmb1574	277.2	93	276.2	C18H28O2	[M+H]+	13S-Hydroperoxy-9Z,11E-octadecadienoic acid	Lipids	Free fatty acids	33964-75-9	3	74890	86306	81549	55824	52817	50505	55182	46925	54327	71111	64917	65213	63529	58589	59997	C04717	ko00591,ko01100
pmp001283	355.28	337.27	354.277	C21H38O4	[M+H]+	Dihydrocaffeoylglucose	Phenolic acids	Phenolic acids	-	3	10803	22643	9010	30938	34274	39697	37644	69680	69136	71743	74037	50708	62270	46163	39124	--	--
pmb0530	664.12	136.2	663.109	C21H27N7O14P2	[M+H]+	Ayapin	Lignans and Coumarins	Coumarins	494-56-4	3	76745	87850	78986	65167	80873	71392	71808	62507	64286	72704	72067	68345	65075	72092	68586	C18078	--
pmn001352	393.12	231.1	394.126	C19H22O9	[M-H]-	1-α-Linolenoyl-glycerol-3-O-glucoside	Lipids	Glycerol ester	-	1	23412	30978	22653	26765	39019	34551	16796	35065	28855	73075	53827	68959	45835	49914	35602	--	--
pme2743	194.08	91	193.074	C10H11NO3	[M+H]+	Inosine	Nucleotides and derivatives	Nucleotides and derivatives	58-63-9	3	83150	96140	79991	30394	30669	28911	66177	65193	68208	73607	76664	97569	60412	73730	79830	C00294	ko00230,ko01100,ko02010
pmb3041	521.09	329.2	522.101	C23H22O14	[M-H]-	L-Isoleucyl-L-Aspartate	Amino acids and derivatives	Amino acids and derivatives	-	3	186590	131640	263480	137260	121720	143420	137070	148710	206050	74243	70132	61378	90137	105150	113210	--	--
pmb2984	491.1	287.1	492.127	C23H24O12	[M-H]-	Selagin	Flavonoids	Flavones	-	2	695920	523530	608400	51778	61870	57756	9	9	9	74656	77501	48166	101190	167350	80495	--	--
mws0036	609.18	301.09	610.19	C28H34O15	[M-H]-	Apigenin-7-O-(2''-O-apiosyl)(6''-Malonyl)glucoside	Flavonoids	Flavones	-	3	9	9	9	9	9	9	9	9	9	74954	72346	79090	20566	15662	27190	C05622	ko00944
mws0064	287.06	135	288.063	C15H12O6	[M-H]-	N-Phenylacetylglycine	Amino acids and derivatives	Amino acids and derivatives	500-98-1	3	9868.5	4545.8	5785.5	24471	15594	25366	9	9	9	75064	51380	64560	14766	18032	14715	C05598	ko00360
Lmzn006169	471.35	471.35	472.355	C30H48O4	[M-H]-	Neochlorogenic acid(5-O-Caffeoylquinic acid)	Phenolic acids	Phenolic acids	906-33-2	3	48963	57234	81612	99655	82044	109540	42150	47170	38008	76572	74987	142970	48193	44028	43505	C17147	--
pme0253	174.11	86	173.105	C8H15NO3	[M+H]+	D-(-)-Threose	Others	Saccharides and Alcohols	95-43-2	3	40790	33345	28085	19008	20248	15042	20511	9893	15159	77270	70716	70504	30262	24110	27365	C06463	--
Xmyp004678	727.21	287.05	726.201	C32H38O19	[M+H]+	Medicagenic acid-3-O-glucuronide-28-O-xylosyl(1,4)-rhamnosyl(1,2)-arabinoside	Terpenoids	Triterpene Saponin	128192-15-4	2	408100	301700	396830	32174	43928	25774	1819500	1629800	1919000	78573	96571	70306	606630	589150	720520	--	--
Lmmn000774	343.1	181.05	344.111	C15H20O9	[M-H]-	1-Eicosanol	Lipids	Free fatty acids	629-96-9	3	57822	60587	47874	51302	58255	57652	63907	58453	60866	80120	71343	84399	66292	59234	58181	--	--
pmc0281	400.15	136.11	399.139	C15H21N5O8	[M+H]+	Phthalic acid	Organic acids	Organic acids	88-99-3	3	48144	47263	46318	61768	67043	65262	75231	94800	81641	80845	63155	74356	59256	53076	61815	C01606	ko01100,ko02010
pme0033	137.05	119	136.039	C5H4N4O	[M+H]+	Demethyl coniferin	Phenolic acids	Phenolic acids	-	2	25813	32693	52369	110890	103430	87033	54661	47180	29818	80867	156250	132920	24495	42591	63130	--	--
HJAP134	581.18	257.08	580.179	C27H32O14	[M+H]+	4-Oxoretinol	Others	Vitamin	62702-55-0	3	48625	52038	55954	140770	149550	154740	78568	76549	70475	81179	79851	90183	88440	87761	84409	C16683	--
pmn001672	547.17	223.1	548.174	C23H32O15	[M-H]-	Fumaric acid	Organic acids	Organic acids	110-17-8	1	328310	306680	241580	108110	82849	103120	58292	60773	67202	81860	80735	84262	150900	165410	187020	C00122	ko00020,ko00190,ko00220,ko00250,ko00350,ko00360,ko00620,ko00650,ko00760,ko01100,ko01110,ko01200
mws0009	179.07	91	178.063	C10H10O3	[M+H]+	Methyl sinapate	Phenolic acids	Phenolic acids	20733-94-2	3	43506	47198	45493	39687	53784	38849	17444	14062	14394	83159	84299	79400	44443	50838	49052	--	--
pmb0142	165.1	95.2	164.047	C9H8O3	[M+H]+	4-Pyridoxic acid	Others	Vitamin	82-82-6	3	132620	142830	125670	24640	25582	22435	31400	26086	28862	84307	79459	83849	52371	55029	61501	C00847	ko00750,ko01100
mws0048	431.1	311	432.106	C21H20O10	[M-H]-	N-Acetyl-L-Arginine	Amino acids and derivatives	Amino acids and derivatives	155-84-0	3	58238	38290	37727	9	9	9	21005	27202	21950	85979	64950	70620	28076	35347	29054	--	--
pmn001382	515.12	353.09	516.127	C25H24O12	[M-H]-	Nicotinic acid adenine dinucleotide	Nucleotides and derivatives	Nucleotides and derivatives	53-84-9	1	750120	611950	686490	120240	108970	118000	111120	108520	99674	86081	100150	121550	140980	190500	163740	C00003	ko00190,ko00730,ko00760,ko01100,ko01240
Wmmn002441	183.03	124.02	184.11	C10H16O3	[M-H]-	p-Hydroxyphenyl acetic acid	Phenolic acids	Phenolic acids	156-38-7	3	9	9	9	9	9	9	31491	31891	35253	86155	86931	57402	25555	27041	29209	C00642	ko00350,ko00360,ko01100
pmn001517	329.12	167	330.131	C15H22O8	[M-H]-	Chrysin-7-O-(6''-malonyl)glucoside	Flavonoids	Flavones	-	3	13064000	11984000	13043000	1976900	1842700	1789000	559100	493270	412070	86538	82574	95805	3336400	3359200	3926800	--	--
Lmbn005443	293.21	235.17	294.219	C18H30O3	[M-H]-	Ricinoleic acid	Lipids	Free fatty acids	141-22-0	3	59556	65255	60821	63170	57582	63371	61949	63775	65048	86730	81996	68935	62563	63207	59515	C08365	--
mws0093	179.07	146	180.079	C10H12O3	[M-H]-	L-Aspartyl-L-Phenylalanine	Amino acids and derivatives	Amino acids and derivatives	13433-09-5	1	43076	50167	48384	37002	31877	49027	56687	66811	43260	87180	51054	92347	34485	41668	42668	--	--
pme0195	120.02	62	121.02	C3H7NO2S	[M-H]-	9-Oxo-10E,12Z-octadecadienoic acid	Lipids	Free fatty acids	54232-59-6	3	14928	14381	14262	15518	13281	15557	28533	27676	26257	88311	84517	89062	30992	29917	34287	C14766	ko00591
pmn001706	471.35	471.35	472.355	C30H48O4	[M-H]-	Ribosyladenosine	Nucleotides and derivatives	Nucleotides and derivatives	-	3	43472	47259	38335	33131	44684	44511	60990	44827	51582	89211	88069	97847	48829	50129	46404	--	--
pmb1452	275.1	213.2	273.267	C16H35NO2	[M+H]+	Isovitexin-7-O-(6''-sinapoyl)glucoside	Flavonoids	Flavonoid carbonoside	-	2	384800	474070	400370	217060	120900	171730	56857	60641	59999	89930	99277	76414	171550	103200	148030	--	--
pmp000087	269.1	177.05	268.095	C13H16O6	[M+H]+	3,4-Dihydroxy-L-phenylalanine	Amino acids and derivatives	Amino acids and derivatives	59-92-7	3	74433	78519	78799	106070	89276	119270	79407	70740	62329	90595	84985	97514	42049	56559	48987	C00355	ko00350,ko00950,ko00965,ko01100,ko01110
Lmbn005287	311.22	249.22	312.23	C18H32O4	[M-H]-	Apigenin-7-O-glucuronide	Flavonoids	Flavones	29741-09-1	3	9	9	9	133530	144800	137350	127820	133430	140020	91516	100090	99475	69627	83270	89866	--	--
Zmgn001448	175.06	115.04	176.068	C7H12O5	[M-H]-	medioresinol-4,4'-di-O-glucoside	Lignans and Coumarins	Lignans	88142-63-6	3	19679	21215	24579	65631	71722	64784	8892600	8836800	8512700	91833	140990	119690	703700	715650	654000	--	--
pma6218	419.1	383.1	418.1	C21H22O9	[M+H]+	Pinocembrin-7-O-sophoroside	Flavonoids	Flavanones	-	3	32788	32637	31584	10698	11807	9338.6	9	9	9	93947	69559	62905	27537	23259	17725	--	--
Lmhp008885	440.28	299.26	439.27	C20H42NO7P	[M+H]+	D-Glucose 1,6-bisphosphate	Others	Saccharides and Alcohols	10139-18-1	1	106720	84866	104500	74565	80709	81960	87341	88874	83284	94726	104740	110880	81986	82236	86112	C01231	ko00500,ko01100
pme1598	463.12	301	464.132	C22H24O11	[M-H]-	2-Feruloyl-sn-glycerol	Phenolic acids	Phenolic acids	-	3	25074	20194	15714	76503	50779	53921	41560	40058	28858	96458	97337	81193	61873	48884	34722	--	--
Lmrj002087	247.13	86.09	246.121	C10H18N2O5	[M+H]+	Chlorogenic acid	Phenolic acids	Phenolic acids	327-97-9	3	75370	69922	112870	110580	103870	152920	64430	49418	35188	96496	109790	162300	75778	67866	79185	C00852	ko00940,ko00941,ko00945,ko01110
pmn001492	187.1	123.1	188.041	C11H8O3	[M-H]-	L-Alanyl-L-Phenylalanine	Amino acids and derivatives	Amino acids and derivatives	3061-90-3	3	73871	76873	78387	61862	58393	85997	64087	63123	52977	97159	64095	114620	62697	60397	46869	--	--
Zmhp002776	431.1	255.07	430.09	C21H18O10	[M+H]+	Chrysin-7-O-glucoside	Flavonoids	Flavones	31025-53-3	1	9330300	8212200	8955400	2141900	2319100	2140500	390210	411000	385960	97610	94398	110720	2907700	3020000	3004800	--	--
pme0001	609.18	301	610.19	C28H34O15	[M-H]-	L-Glutaminyl-L-valyl-L-valyl-L-cysteine	Amino acids and derivatives	Amino acids and derivatives	-	3	4812.5	5353.7	8910	9	9	9	9	9	9	98667	92123	78944	22302	14718	37287	--	--
pma0134	121.04	93.06	120.042	C4H8O4	[M+H]+	1-(9Z-Octadecenoyl)-2-(9-oxo-nonanoyl)-sn-glycero-3-phosphocholine	Lipids	Glycerol ester	-	2	70258	58860	81555	41242	38848	49674	67899	76756	74212	99482	60972	62743	62676	78698	69923	--	--
Lmxp010913	676.45	184.08	675.448	C35H66NO9P	[M+H]+	Eriodictyol-7-O-(6''-malonyl)glucoside	Flavonoids	Flavanones	-	3	9	9	9	9	9	9	84503	56307	99685	99916	148880	118600	47995	53796	57879	--	--
Lmbp003668	419.1	287.05	418.09	C20H18O10	[M+H]+	N-Methyl-Trans-4-Hydroxy-L-Proline	Amino acids and derivatives	Amino acids and derivatives	4252-82-8	3	113480	88236	67068	76707	69060	49045	109470	71380	69370	100650	110600	90210	121800	72486	94271	--	--
Lmmn005003	1087.51	1087.5	1088.5	C52H80O24	[M-H]-	Tricin-7-O-Glucoside	Flavonoids	Flavones	32769-01-0	3	28738	21482	17439	41782	32810	50907	67957	48972	48822	100660	19088	29849	45932	42090	56696	--	--
mws0376	115	71	116.011	C4H4O4	[M-H]-	LysoPE 15:0(2n isomer)	Lipids	LPE	-	1	112580	113960	112560	129210	137880	139960	69822	83068	78583	101390	83082	93162	107640	127170	133540	--	--
HJN074	591.15	289.07	592.158	C31H28O12	[M-H]-	Kaempferol-3-O-(6''-Sinapyl)glucosyl-(1→2)-Galactoside	Flavonoids	Flavonols	-	2	194300	202780	249180	5919.5	6674.2	11558	6705.8	6974.2	1841	102430	92253	88265	54792	63376	57183	--	--
pmb2723	485.13	323.2	486.137	C21H26O13	[M-H]-	N6-Acetyl-L-lysine	Amino acids and derivatives	Amino acids and derivatives	692-04-6	3	587120	550290	564510	198670	173700	165370	232120	226890	238480	104790	117080	135040	242000	240090	260080	C02727	ko00310,ko01100
pmb0818	206.1	147.5	205.074	C11H11NO3	[M+H]+	Pinocembrin-7-O-glucoside (Pinocembroside)	Flavonoids	Flavanones	75829-43-5	1	603030	449140	563250	457930	507620	506740	2691900	3357400	2805500	105590	105640	116630	1149000	1416600	1357500	--	--
Lmmn002179	313.09	107.05	314.1	C14H18O8	[M-H]-	Quercetin-3-O-glucoside-7-O-rhamnoside	Flavonoids	Flavonols	-	1	41607000	38190000	45680000	156190	217780	164330	115440	78562	71354	107510	93553	128250	21940000	26052000	21843000	--	--
mws0208	145.05	101	146.058	C6H10O4	[M-H]-	Aromadendrin (Dihydrokaempferol)	Flavonoids	Flavanonols	480-20-6	1	501070	512110	508740	25074000	24928000	24603000	547740	539670	565030	108200	108510	120740	5048600	4940000	4789100	C00974	ko00941,ko01100,ko01110
Lmgn001670	137.03	108.02	138.032	C7H6O3	[M-H]-	Cirsimaritin-8-C-[glucosyl-(1-2)]-glucoside	Flavonoids	Flavonoid carbonoside	-	3	9	9	9	9	9	9	16130	33229	17147	109450	111420	111120	26724	45756	33218	--	--
pmn001518	331.07	169.01	332.074	C13H16O10	[M-H]-	4-MethoxycinnaMaldehyde	Phenolic acids	Phenolic acids	1963-36-6	3	119450	98362	117510	129020	108940	144780	106240	119660	117880	110940	108690	105930	76594	76613	80970	C10475	--
Zmzn001549	325.09	119.05	326.1	C15H18O8	[M-H]-	Chrysin-5-O-glucoside (Toringin)	Flavonoids	Flavones	1329-10-8	1	8144600	7645100	7805500	1891300	1892400	1825300	326110	390380	361870	112020	96873	94582	2281100	2636200	2516200	--	--
Zmpp002571	303.05	257.05	302.043	C15H10O7	[M+H]+	1-Oleoyl-Sn-Glycerol	Lipids	Glycerol ester	129784-87-8	1	328730	291250	268640	395030	333940	433710	98698	98577	74815	113430	111310	108190	256330	251110	294060	--	--
mws1574	373.11	123	374.121	C16H22O10	[M-H]-	3'-Adenylic Acid	Nucleotides and derivatives	Nucleotides and derivatives	84-21-9	2	63388	54002	66036	176180	137970	133840	128550	144810	122340	113990	110850	113970	117330	94742	103900	C01367	ko00230,ko01100
pmd0146	548.37	184.07	547.364	C28H54NO7P	[M+H]+	Kaempferol-3-O-(2''-apiosyl-4''-glucosyl-6''-malonyl)Glucoside	Flavonoids	Flavonols	-	3	292890	285280	308320	243190	251780	185700	910930	1177200	974380	114020	116480	113820	720350	709510	767590	--	--
Hmsn002272	327.11	165.05	328.116	C15H20O8	[M-H]-	Quercetin-7-O-rutinoside	Flavonoids	Flavonols	147714-62-3	1	54889000	52483000	55045000	179080	181170	190070	68746	95793	70998	114600	131590	99626	23458000	22404000	24093000	--	--
mws1375	304.15	185.09	303.143	C12H21N3O6	[M+H]+	Robinetin	Flavonoids	Flavonols	490-31-3	2	88756	84496	120750	302710	289150	392490	41190	47236	61260	114860	138470	96196	124230	122540	104300	C10177	--
Lmjp004941	301.07	286.05	300.063	C16H12O6	[M+H]+	Eucommioside	Terpenoids	Terpene	-	3	11420	13973	13337	17473	15614	20151	6927.3	14835	9984.2	115660	117550	120370	40600	49228	50541	--	--
pmn001567	633.36	501.3	634.372	C35H54O10	[M-H]-	Sinapinaldehyde	Phenolic acids	Phenolic acids	4206-58-0	3	16649	5934.7	9877.7	7479.9	4131	4258.2	15468	16541	7505.4	117570	98186	112870	26885	23629	35338	C05610	ko00940,ko01100,ko01110
pmf0440	163.08	91.1	162.068	C10H10O2	[M+H]+	Allopurinol	Nucleotides and derivatives	Nucleotides and derivatives	315-30-0	3	140470	118590	134150	30182	38915	38637	95604	101830	95251	117690	109070	131190	64952	73686	70570	--	--
pme1086	306.08	143	307.084	C10H17N3O6S	[M-H]-	D-Proline betaine	Amino acids and derivatives	Amino acids and derivatives	1195-94-4	3	85681	96507	108440	98102	105920	117150	202320	176690	291370	118060	155230	107630	102310	116680	104530	C21514	--
Zmmp009258	301.11	167.04	300.1	C17H16O5	[M+H]+	Kaempferol-3-O-arabinoside-7-O-rhamnoside	Flavonoids	Flavonols	-	2	1044100	872380	1126800	9	9	9	180740	65260	126200	119360	125700	118650	304730	326410	388320	--	--
mws1350	181.05	151	182.058	C9H10O4	[M-H]-	2,5-Dihydroxybenzoic acid	Phenolic acids	Phenolic acids	490-79-9	3	396980	475530	464630	19418	14309	16889	31246	28866	37739	120090	127780	118060	160510	202300	217990	C00628	ko00350,ko01100
ML10176345	171.03	109.03	172.037	C7H8O5	[M-H]-	L-Fucose	Others	Saccharides and Alcohols	2438-80-4	3	65579	85028	162930	143010	180260	195240	194650	354770	219580	120270	154490	151250	200530	183280	192130	C01019	ko00051,ko00520,ko01100
pmb0801	346.11	184.1	345.106	C14H19NO9	[M+H]+	Rhamnetin-3-O-Rutinoside	Flavonoids	Flavonols	-	2	2601000	2433800	2180600	137670	189050	205620	200550	163950	248570	120340	149350	160450	606540	812070	702680	--	--
Lmbn000193	103	59.01	104.011	C3H4O4	[M-H]-	3-Methyl-L-Histidine	Amino acids and derivatives	Amino acids and derivatives	368-16-1	3	181470	256140	240200	548860	659270	697040	126810	164200	154490	120400	155840	153030	308310	309150	257330	C01152	ko00340,ko01100
mws1589	503.16	179	504.169	C18H32O16	[M-H]-	LysoPC 19:1	Lipids	LPC	-	2	141570	143230	122150	236580	237030	242350	116660	94554	118150	121220	92887	122910	129020	126900	152920	--	--
pme1816	353.09	191	354.095	C16H18O9	[M-H]-	3-Methyl-2-Oxobutanoic acid	Organic acids	Organic acids	759-05-7	3	81529	72614	91543	68028	73277	71298	67021	47831	61303	122910	118320	136810	83677	91223	79428	C00141	ko00280,ko00290,ko00770,ko00966,ko01100,ko01110,ko01210,ko01230,ko01240
MWSmce294	209.11	153.05	208.11	C12H16O3	[M+H]+	Genkwanol B	Flavonoids	Biflavones	142674-67-7	3	35053	31070	37078	25927	18557	22620	58196	46522	58699	125020	93554	123780	71696	72257	85159	--	--
Zmyn000110	258.04	78.96	259.046	C6H14NO8P	[M-H]-	Hydroxypyruvic acid	Organic acids	Organic acids	1113-60-6	3	357430	379830	434460	167310	173850	152190	213180	304840	236660	125840	105030	120260	255480	204230	194920	C00168	ko00260,ko00630,ko01100,ko01110,ko01200
pme1119	269.09	137	268.081	C10H12N4O5	[M+H]+	Shikimic acid	Organic acids	Organic acids	138-59-0	3	81497	71880	89764	193280	155100	212290	64201	81941	82279	125910	108750	113260	129720	125570	108030	C00493	ko00400,ko01100,ko01110,ko01230,ko01240
Cmlp006140	553.19	211.09	552.184	C26H32O13	[M+H]+	α-Ketoglutaric acid	Organic acids	Organic acids	328-50-7	3	120790	172360	173990	120230	141230	126420	109140	143230	131860	126670	128760	126500	129100	106030	125480	C00026	ko00020,ko00040,ko00053,ko00220,ko00250,ko00300,ko00310,ko00340,ko00430,ko00630,ko00650,ko00660,ko01100,ko01110,ko01200,ko01210,ko01230,ko01240
pme3967	312.13	180	311.123	C12H17N5O5	[M+H]+	2,2-Dimethylsuccinic acid	Organic acids	Organic acids	597-43-3	2	605590	606110	500320	257180	227510	288650	713120	615810	583430	127320	114390	157380	412590	392560	361460	--	--
Lmnp202580	565.16	433.11	564.148	C26H28O14	[M+H]+	1-O-Galloyl-D-glucose	Tannins	Tannin	58511-73-2	1	99349	130190	106070	14021	9	9	6359500	7596300	7564800	127630	116990	133280	2012100	2132000	2265500	C01158	--
Lmdn001925	537.2	375.15	538.205	C26H34O12	[M-H]-	Isochlorogenic acid C*	Phenolic acids	Phenolic acids	57378-72-0	2	9	9	9	52027	47381	49877	42555	32225	24438	128490	116240	194680	53525	74181	55609	--	--
pmn001700	455.35	455.35	456.36	C30H48O3	[M-H]-	24,30-Dihydroxy-12(13)-enolupinol	Terpenoids	Triterpene	-	2	208140	189060	221480	200500	227390	223750	108680	126240	95430	129950	94936	145890	214180	177450	157550	--	--
MWS5238	165.09	91.05	164.084	C10H12O2	[M+H]+	6'-Acetyl-2'-hydroxybenzoyl loganin	Terpenoids	Monoterpenoids	-	3	9	9	9	9	9	9	9	9	9	132300	144350	146530	34429	31832	37733	--	--
MWSslk110	285.1	123.04	284.09	C13H16O7	[M+H]+	Pelargonidin-3,5-O-diglucoside	Flavonoids	Anthocyanidins	17334-58-6	1	3818000	3638700	3866500	113370	126970	141920	3300900	2680000	2562100	132490	177820	281900	1630800	1837400	1878700	C08725	ko00942
Zmhn002301	325.09	163.04	326.1	C15H18O8	[M-H]-	Kaempferol-3-O-arabinoside	Flavonoids	Flavonols	-	1	269690	358330	311980	1630400	1242900	1330800	1221300	1332500	1211900	132520	119800	113210	670250	811610	803970	--	--
Lmmn005092	955.46	955.46	956.462	C47H72O20	[M-H]-	2-Dodecenedioic acid	Lipids	Free fatty acids	6402-36-4	2	75528	70928	65981	109210	98765	116730	58008	56998	49199	133600	106370	139160	78962	78319	81903	C16308	ko00592,ko01110
pmb2936	591.17	367.2	592.179	C28H32O14	[M-H]-	Isochlorogenic acid A*	Phenolic acids	Phenolic acids	2450-53-5	2	27829	64646	28543	49063	46483	47567	44226	19626	24706	133870	120380	140840	42329	46253	51620	--	--
Zmhn001793	341.09	179.03	342.096	C15H18O9	[M-H]-	Trimethyllysine	Amino acids and derivatives	Amino acids and derivatives	23284-33-5	1	598630	639070	662860	499360	415830	360630	873280	782410	748410	134110	135950	187210	221630	313840	441790	C03793	ko00310,ko01100
Lmhp009464	466.29	325.27	465.286	C22H44NO7P	[M+H]+	LysoPE 17:0	Lipids	LPE	-	1	200050	198320	190050	301260	307830	280240	149220	148090	150610	134520	119040	126170	200270	199230	215910	--	--
Lmwp005248	903.26	287.06	902.248	C42H46O22	[M+H]+	Acteoside	Phenolic acids	Phenolic acids	61276-17-3	3	42892	45667	36646	62577	92769	88723	31389	51504	34196	135860	106770	145190	69221	73621	86244	C10501	--
pmn001697	445.08	269.05	446.085	C21H18O11	[M-H]-	Methyl salicylate-2-O-glucoside	Phenolic acids	Phenolic acids	10019-60-0	3	55988	56191	61915	61663	58398	64462	78338	85390	73476	136300	121830	150400	88081	76653	73745	--	--
Lmsp003881	741.22	287.06	740.216	C33H40O19	[M+H]+	3-Indoleacetonitrile	Alkaloids	Plumerane	771-51-7	3	308440	321050	334840	309270	299020	288710	487270	503290	510560	136510	148330	149770	238710	309530	300580	C02938	ko00380,ko01100
pme1173	137.05	110	136.039	C5H4N4O	[M+H]+	D-Panose	Others	Saccharides and Alcohols	33401-87-5	2	53203	67102	63037	106650	103340	108310	99440	109140	94869	136900	131110	162260	146030	121940	117700	C00713	--
pme3388	189.13	144	188.127	C7H16N4O2	[M+H]+	Quercetin-3-O-(6''-Caffeoyl)sophoroside-7-O-rhamnoside	Flavonoids	Flavonols	-	3	20988	26201	26199	21156	36670	36640	48760	45928	39499	137230	171210	126570	57750	60143	32122	--	--
pmp001284	331.28	313.27	330.277	C19H38O4	[M+H]+	2-(Formylamino)benzoic acid	Phenolic acids	Phenolic acids	3342-77-6	3	473020	475270	541570	768310	736320	755090	595030	499070	606660	137820	118890	121250	513930	529700	580040	C05653	ko00380,ko01100
mws0361	253.22	235.19	254.225	C16H30O2	[M-H]-	Gardoside	Terpenoids	Terpene	54835-76-6	3	18496	16153	20297	24646	22595	26048	22496	23936	18694	138270	141450	161050	42782	32177	46956	C16963	--
Lmbp000123	164.07	56.05	163.067	C6H13NO2S	[M+H]+	Kaempferol-3-O-(6''-malonyl)galactoside	Flavonoids	Flavonols	-	3	18066	13420	13443	43340	67460	61421	56666	83622	63654	138380	127530	125710	89964	72856	60974	--	--
pmf0293	269.29	209.2	270.292	C18H38O	[M-H]-	Riboflavin 5'-Adenosine Diphosphate	Nucleotides and derivatives	Nucleotides and derivatives	146-14-5	2	473220	411350	475220	44883	46488	51253	57509	52144	55474	138430	166980	172790	155520	147970	172490	C00016	ko00740,ko01100,ko01110,ko01240
Lmhp009187	440.28	299.26	439.27	C20H42NO7P	[M+H]+	N-Acetyl-L-Glutamine	Amino acids and derivatives	Amino acids and derivatives	2490-97-3	3	131100	174080	203420	198570	158450	210590	307010	345740	288340	138950	123140	161320	233340	149360	145330	--	--
mws1361	449.11	151	450.116	C21H22O11	[M-H]-	Apigenin-7-O-glucoside-4'-O-rutinoside	Flavonoids	Flavones	-	3	124420	93551	112410	179280	231200	220870	9	9	9	140770	131460	156970	136490	126350	140230	--	--
mws1078	138.05	92.1	137.048	C7H7NO2	[M+H]+	Isorhamnetin-3-O-rutinoside (Narcissin)	Flavonoids	Flavonols	604-80-8	2	2689000	2540800	2633700	165480	193020	186360	158270	197450	196550	141030	111840	132930	766730	730720	805460	--	--
mws0183	153.02	109	154.027	C7H6O4	[M-H]-	Succinic anhydride	Organic acids	Organic acids	108-30-5	3	373580	291210	271480	96679	85553	79594	275650	193110	203490	141200	111360	98404	163870	156280	191880	C19524	--
MWS2099	137.06	77.04	136.052	C8H8O2	[M+H]+	Tartronate semialdehyde	Organic acids	Organic acids	2480-77-5	3	416720	391640	573850	198390	177110	202340	271400	303830	305080	141390	149460	125700	316970	303250	266230	C01146	ko00053,ko00630,ko01100
Lmhp008273	438.26	297.24	437.254	C20H40NO7P	[M+H]+	Quercetin-3-O-(2''-O-Xylosyl)rutinoside	Flavonoids	Flavonols	129235-39-8	2	79098	59083	73766	129400	131830	87646	21752	29330	48156	141640	249010	156820	92020	73598	58268	C10175	ko00944
mws0463	301.07	164	302.079	C16H14O6	[M-H]-	7S,8S-DiHODE; (9Z,12Z)-(7S,8S)-Dihydroxyoctadeca-9,12-dienoic acid	Lipids	Free fatty acids	143288-65-7	2	121390	119570	123060	98881	97197	93603	31504	27579	28664	143930	156480	147770	91614	85414	89372	C07354	ko00591
pme0278	191.1	128	190.095	C7H14N2O4	[M+H]+	Geniposidic acid	Terpenoids	Monoterpenoids	27741-01-1	3	17392	14850	22779	22920	23115	27606	24647	32681	25230	144010	136630	161930	40788	43623	41604	C11673	ko00902,ko01110
mws0520	224.09	136	223.084	C11H13NO4	[M+H]+	9-Hydroxy-13-oxo-10-octadecenoic Acid	Lipids	Free fatty acids	-	3	37101	53514	42141	41174	36059	37137	53728	47470	50533	144870	158390	146970	65007	68530	68996	--	--
pme0181	170.09	124	169.085	C7H11N3O2	[M+H]+	8-Methoxypsoralen	Lignans and Coumarins	Coumarins	298-81-7	2	135960	136970	126750	149480	144010	152690	103340	111050	103000	147590	154920	159520	119930	126110	126580	C01864	--
Hmmp002474	755.21	271.06	754.203	C33H38O20	[M+H]+	Diosmetin-7-O-glucuronide	Flavonoids	Flavones	35110-20-4	3	195300	215660	226110	9	9	9	311700	373460	477090	150760	131550	150380	196060	160960	251100	--	--
Zmyn000083	338.99	78.96	339.996	C6H14O12P2	[M-H]-	Tricin-7-O-saccharic acid	Flavonoids	Flavones	-	3	61333	71112	78502	36484	34421	33499	78947	87647	74579	151140	163210	174940	69171	78431	75006	--	--
Rfmb318	144.1	84.08	144.092	C7H14NO2+	[M]+	LysoPE 14:0	Lipids	LPE	-	1	180490	181100	188620	223930	208600	213890	99492	118660	99622	153580	148630	151810	150060	161690	159630	--	--
pme1793	595.17	271.06	595.166	C27H31O15+	[M]+	Uric acid	Nucleotides and derivatives	Nucleotides and derivatives	69-93-2	1	81233	72967	64932	24450	27652	20175	109260	143900	137790	153970	170070	150730	83516	91896	95702	--	--
pmb2260	480.31	184.07	479.301	C23H46NO7P	[M+H]+	Psoralenol	Flavonoids	Isoflavones	70522-30-4	3	33457	39285	45035	97510	128360	98597	147350	249940	230570	154150	194470	162510	134580	134120	142700	--	--
Zmdn005800	457.11	253.05	458.121	C23H22O10	[M-H]-	Cinnamic acid	Phenolic acids	Phenolic acids	140-10-3	3	6805.6	5947.1	7044.4	11194	14453	9921.6	3079.1	4913.4	4555.8	154390	159080	161810	25791	30721	31569	C00423	ko00130,ko00360,ko00940,ko00998,ko01100,ko01110
MWS4354	282.12	150.08	281.112	C11H15N5O4	[M+H]+	D-Erythrose-4-phosphate	Others	Saccharides and Alcohols	585-18-2	3	124900	133670	137890	112470	111960	141770	153900	160820	145980	156180	137640	132960	119130	125480	130200	C00279	ko00030,ko00400,ko00710,ko00750,ko00998,ko01100,ko01110,ko01200,ko01230,ko01240
mws0059	609.15	301	610.153	C27H30O16	[M-H]-	Isoluteolin (Orobol)(5,7,3',4'-tetrahydroxyisoflavone)	Flavonoids	Isoflavones	480-23-9	2	9	9	9	103220	91115	77452	32298	38109	71204	162210	149580	172950	92923	78313	67689	C10510	--
mws0823	115.04	71	116.047	C5H8O3	[M-H]-	LysoPC 15:1	Lipids	LPC	-	2	174240	176170	190260	114010	113090	133750	103800	101530	86951	162820	177160	177360	126450	148390	133570	--	--
Zmzp000145	189.16	84.08	188.152	C9H20N2O2	[M+H]+	1-beta-D-Arabinofuranosyluracil	Nucleotides and derivatives	Nucleotides and derivatives	3083-77-0	1	187700	184950	177210	214720	197360	239880	113060	147120	160380	162890	144450	133220	130180	171930	218940	C16908	--
pmb2792	293.21	193.1	294.219	C18H30O3	[M-H]-	Hesperetin-6-C-glucoside-7-O-glucoside	Flavonoids	Flavonoid carbonoside	-	3	2241600	1831500	2110200	9	9	9	55690	59440	73298	163270	152950	179640	470280	559180	447850	--	--
MWSmce295	245.07	113.03	244.07	C9H12N2O6	[M+H]+	LysoPE 17:1(2n isomer)	Lipids	LPE	-	1	197260	174540	206360	219360	215000	212250	147910	158460	136650	163270	157810	127900	178430	197640	194450	--	--
Lmhp008513	677.37	261.22	676.367	C33H56O14	[M+H]+	Luteolin-8-C-glucoside (Orientin)	Flavonoids	Flavonoid carbonoside	28608-75-5	1	91330	149370	108000	68974	63463	28815	42738	94898	45910	164090	103920	53517	147140	117530	104130	C10114	--
mws0668	283.07	151	284.076	C10H12N4O6	[M-H]-	Kaempferol-3-O-neohesperidoside	Flavonoids	Flavonols	32602-81-6	1	477540	283550	402180	1270900	1730000	1662500	1024700	1043400	1098700	164140	271390	224880	886130	997650	1003000	--	--
mws0047	579.17	271.07	578.164	C27H30O14	[M+H]+	Maltotriose	Others	Saccharides and Alcohols	1109-28-0	3	146760	205390	147340	144180	149720	222530	252170	250420	265480	166060	102220	99723	119720	142300	126530	C01835	ko02010
Lmhp009129	482.32	184.07	481.317	C23H48NO7P	[M+H]+	Dihydromyricetin-3-O-glucoside	Flavonoids	Flavanonols	-	3	100110	87773	69205	9	9	9	183480	187940	164210	166730	189670	168350	116880	129020	126240	--	--
mws0180	153.02	109.03	154.027	C7H6O4	[M-H]-	LysoPC 17:2	Lipids	LPC	-	1	88646	88038	87453	98293	101740	92091	100170	104420	87785	166750	162500	173150	104770	105680	113440	--	--
pmn001671	547.17	223.1	548.174	C23H32O15	[M-H]-	Isochlorogenic acid B*	Phenolic acids	Phenolic acids	14534-61-3	2	48394	64562	58345	48171	73083	45324	42945	38405	36290	166940	196820	163500	41667	62041	82051	C10468	--
Hmqp005455	297.24	81.07	296.234	C18H32O3	[M+H]+	N6-methyladenosine	Nucleotides and derivatives	Nucleotides and derivatives	1867-73-8	2	131370	125880	116420	90058	88156	103050	213240	209470	199140	167470	160900	162110	168690	176290	131770	--	--
pme2746	784.15	437	785.157	C27H33N9O15P2	[M-H]-	LysoPC 16:2(2n isomer)	Lipids	LPC	-	1	91040	105420	100000	141050	136250	133120	120740	131700	111950	168260	155130	174110	121490	138640	133150	--	--
mws0437	151.06	71	152.068	C5H12O5	[M-H]-	Anthranilic Acid	Phenolic acids	Phenolic acids	118-92-3	3	206930	161460	189640	71200	103730	77134	51500	83891	54927	170240	118740	139610	151040	118920	143810	C00108	ko00380,ko00400,ko00998,ko01058,ko01100,ko01110,ko01230
pme0170	217.13	158	216.122	C8H16N4O3	[M+H]+	12,13-Epoxy-9-Octadecenoic Acid	Lipids	Free fatty acids	6799-85-5	2	55823	53365	49524	63822	55901	62345	70753	67768	73897	170400	150350	150650	73465	74612	68526	C14826	ko00591,ko01100
Zmtn001464	204.03	160.04	205.038	C10H7NO4	[M-H]-	Eriodictyol-5,3'-Di-O-glucoside	Flavonoids	Flavanones	-	3	17796	28607	32087	154000	168850	148090	242920	246990	207950	173630	148020	172330	121490	136600	124000	--	--
MWSHY0135	625.18	317.08	624.169	C28H32O16	[M+H]+	Sarcaglaboside C	Terpenoids	Sesquiterpenoids	-	2	45598	55368	67064	35081	40916	31246	123540	71837	88660	174130	416700	175560	129520	73122	145500	--	--
Rfmb087	311.22	293.21	312.23	C18H32O4	[M-H]-	Succinic semialdehyde	Organic acids	Organic acids	692-29-5	3	82375	89967	96121	132370	161290	151780	131570	127210	136120	174130	174720	159900	97487	127600	118490	C00232	ko00250,ko00350,ko00650,ko00750,ko00760,ko01100,ko01200
mws0628	121.03	92	122.037	C7H6O2	[M-H]-	N-Oleoylethanolamine	Alkaloids	Alkaloids	111-58-0	1	365220	366170	328980	535830	517180	580210	341010	360960	323590	174390	170780	177050	322520	333970	338810	C20792	--
Hmcp001618	743.2	449.1	742.195	C32H38O20	[M+H]+	Guanine	Nucleotides and derivatives	Nucleotides and derivatives	73-40-5	1	107370	118270	121730	75288	63819	82440	127070	111140	122180	174980	181240	190650	120220	126190	108550	C00242	ko00230,ko01100
mws0058	299.06	284	300.063	C16H12O6	[M-H]-	Tubuloside A	Phenolic acids	Phenolic acids	112516-05-9	2	5973.7	2144.4	7900.8	73057	91492	94154	4723.3	7138.9	4902.1	177450	140110	160410	33377	33742	41218	--	--
pmb0108	375.2	137.1	374.1	C19H18O8	[M+H]+	2R-Hydroxyoctadecanoic Acid	Lipids	Free fatty acids	26633-48-7	1	120570	134530	138790	166690	172180	181640	189620	158070	163320	180490	154490	200620	131890	138340	140630	C03042	--
Lmhp008718	506.32	184.07	505.317	C25H48NO7P	[M+H]+	Naringenin-4',7-dimethyl ether	Flavonoids	Flavanones	29424-96-2	2	118050	102540	122150	285530	302540	303380	151540	166790	157800	182720	186690	192070	169400	170700	174850	--	--
Lmcp004164	411.2	249.15	410.194	C21H30O8	[M+H]+	LysoPC 15:0(2n isomer)	Lipids	LPC	-	1	217040	214170	226830	252510	244270	254770	167530	167220	133990	184780	199220	211230	193240	213350	216410	--	--
Lmln010063	205.16	189.13	206.167	C14H22O	[M-H]-	2,4-Di-Tert-Butylphenol	Phenolic acids	Phenolic acids	96-76-4	1	175000	175560	189380	269360	209550	190030	187760	201160	163170	185610	199210	174250	161700	166120	189910	--	--
pmb2826	147.03	87.1	148.037	C5H8O5	[M-H]-	6-O-Caffeoylarbutin	Phenolic acids	Phenolic acids	136172-60-6	2	3232600	3337500	2800100	2814400	2814000	2589200	42205000	40341000	41992000	186440	268810	208370	31233000	33586000	36070000	--	--
pme0122	189.12	126	188.116	C8H16N2O3	[M+H]+	LysoPC 20:1	Lipids	LPC	-	1	415720	437600	404370	974780	1004200	931650	90012	105100	99022	187970	188100	199360	362950	394080	444320	--	--
Cmzn005251	433.11	271.06	434.121	C21H22O10	[M-H]-	2,6-Di-tert-butylphenol	Phenolic acids	Phenolic acids	128-39-2	1	208940	160890	189060	259730	203810	183140	186430	195910	184150	188410	213750	168770	152130	160340	174680	--	--
pme1730	117	59	118.027	C4H6O4	[M-H]-	Vanillin	Phenolic acids	Phenolic acids	121-33-5	3	81035	90747	104060	168610	155050	150740	192840	174670	143370	188960	229930	227730	82757	88990	98518	C00755	ko00998,ko01100,ko01110
HJAP020	613.15	289.07	612.169	C27H32O16	[M+H]+	L-Citrulline	Amino acids and derivatives	Amino acids and derivatives	372-75-8	3	260410	255140	278300	179040	145860	142150	165930	181240	204950	192160	145800	143610	161740	175600	198030	C00327	ko00220,ko01100,ko01110,ko01230
Lmjp002906	479.12	317.07	478.111	C22H22O12	[M+H]+	Feruloyl syringic acid	Phenolic acids	Phenolic acids	-	3	71527	61020	50912	132690	157210	159470	222580	223180	212890	193410	181610	239130	150280	185120	168530	--	--
mws0884	328.05	134.2	329.053	C10H12N5O6P	[M-H]-	O-Acetylserine	Amino acids and derivatives	Amino acids and derivatives	5147-00-2	3	349340	338150	331760	183750	195960	165910	202280	204490	218000	193840	195820	151510	265330	235680	221380	C00979	ko00270,ko00908,ko00920,ko01100,ko01110,ko01200,ko01230,ko04122
Lmbn001181	531.14	531.13	532.143	C22H28O15	[M-H]-	Ethylmalonic acid	Organic acids	Organic acids	601-75-2	3	68978	78517	85872	321960	335940	338290	270190	323700	313790	195770	199730	165620	195860	215420	218620	--	--
Lmmn001643	163.04	119.05	164.047	C9H8O3	[M-H]-	D-Erythronolactone	Organic acids	Organic acids	15667-21-7	3	109990	117820	153530	243520	186910	237850	219320	226730	153000	198060	206870	225230	216710	165460	193520	--	--
Hmcp001578	641.17	479.11	640.163	C28H32O17	[M+H]+	(-)-Isolariciresinol 4-O-glucoside	Lignans and Coumarins	Lignans	-	3	9	9	9	9	9	9	9	9	9	198310	166020	240210	36962	35206	36266	--	--
Hmqn003054	329.23	311.23	330.24	C18H34O5	[M-H]-	3-Dehydroshikimic acid	Organic acids	Organic acids	2922-42-1	2	9	9	9	48834	35313	40226	30767	30284	22109	200300	242590	246020	97344	87953	97250	C02637	ko00400,ko01100,ko01110,ko01230,ko01240
pmb2991	739.21	269.2	740.216	C33H40O19	[M-H]-	LysoPC 16:2	Lipids	LPC	-	1	111580	88988	114590	135780	145920	141100	123150	130870	126720	201400	203890	188510	128610	139140	135730	--	--
pmp000441	471.35	453.34	470.34	C30H46O4	[M+H]+	Quercetin-3-O-(2''-O-rhamnosyl)galactoside	Flavonoids	Flavonols	-	1	17605000	15378000	18372000	137890	114060	142610	14292	17354	11438	202070	454750	355170	9430900	6756700	9690300	--	--
mws2213	147.05	77.01	148.052	C9H8O2	[M-H]-	4-Pyridoxic acid-O-glucoside	Others	Vitamin	-	1	300590	302500	320590	158440	155340	177850	145660	151830	146360	203950	180370	189270	146930	161550	162660	--	--
mws0359	241.22	241.22	242.225	C15H30O2	[M-H]-	6-Aminocaproic acid	Organic acids	Organic acids	60-32-2	2	902990	1003300	798940	530470	501590	406700	1478800	1448000	1521800	203960	278930	125380	546730	554340	663900	C02378	ko01100
mws0458	151.04	136	152.047	C8H8O3	[M-H]-	DL-2-hydroxystearic acid	Lipids	Free fatty acids	629-22-1	1	137610	149160	142030	178180	189990	197120	189240	178430	169930	204760	161700	208530	144580	143460	157610	--	--
HJN104	481.14	319.08	482.105	C21H22O13	[M-H]-	Guanosine 3',5'-cyclic monophosphate	Nucleotides and derivatives	Nucleotides and derivatives	7665-99-8	2	349530	321270	373730	228630	236030	266070	151310	146630	150250	204800	200820	224220	184560	173830	182150	C00942	ko00230,ko01100
pmb2922	565.05	323.1	566.055	C15H24N2O17P2	[M-H]-	Cyclic 3',5'-Adenylic acid	Nucleotides and derivatives	Nucleotides and derivatives	60-92-4	2	135170	135330	130300	349350	367790	350430	220030	244810	216150	204870	239890	210640	237490	241130	242480	C00575	ko00230,ko01100
pmb0824	537.1	177.4	536.153	C25H28O13	[M+H]+	Glutathione reduced form	Amino acids and derivatives	Amino acids and derivatives	70-18-8	1	474500	473590	481990	871490	1008700	981800	502840	460930	484030	205280	226650	206040	280440	256670	219080	C00051	ko00270,ko00480,ko01100,ko01240,ko02010
MWS0442	527.16	365.1	504.169	C18H32O16	[M+Na]+	LysoPE 18:0	Lipids	LPE	69747-55-3	3	77302	79000	73835	77095	76615	72304	151070	183750	168820	206080	210060	202360	176840	173520	181180	--	--
Lmqp000873	101.02	55.02	100.018	C4H4O3	[M+H]+	9-Oxo-12Z-Octadecenoic acid	Lipids	Free fatty acids	112543-32-5	2	103970	114190	101100	78174	75795	72499	124980	143520	130070	207630	191340	186690	120680	123810	126060	--	--
Lmhp010514	506.32	365.31	505.317	C25H48NO7P	[M+H]+	4-Hydroxy-3-methoxymandelate	Phenolic acids	Phenolic acids	55-10-7	3	313470	346250	339640	364260	384900	425580	258800	279060	180460	207860	229830	212230	268840	255400	280380	C05584	ko00350,ko01100
pmp001245	280.15	221.08	280.138	C15H22NO4+	[M]+	3,4-Di-O-caffeoylquinic acid methyl ester	Phenolic acids	Phenolic acids	114637-83-1	3	9	9	9	4272.4	5556.4	3858.9	17524	11142	16548	208280	192430	160600	38442	48045	45411	--	--
Lmmn001294	331.1	153.02	332.111	C14H20O9	[M-H]-	D-Glucosamine 1-phosphate	Others	Saccharides and Alcohols	2152-75-2	3	278110	238490	256360	364010	391190	425130	317270	254920	249530	209680	232390	216040	244380	276030	286570	C06156	ko00520,ko01100
Lmdn001501	373.11	123.05	374.121	C16H22O10	[M-H]-	15(R)-Hydroxylinoleic Acid	Lipids	Free fatty acids	177931-23-6	2	116460	106690	98822	81550	71158	65912	117780	150200	139930	209780	199980	195430	116270	116230	122860	--	--
pmb2855	307	145	308.122	C11H20N2O8	[M-H]-	Palmitic acid	Lipids	Free fatty acids	57-10-3	2	191370	192680	184990	185150	157670	204500	229960	195660	174410	210340	164340	236160	180430	163130	180300	C00249	ko00061,ko00062,ko00071,ko00073,ko01040,ko01100,ko01212
Lmdp004696	817.22	369.12	816.211	C38H40O20	[M+H]+	Laricitrin	Flavonoids	Flavonols	53472-37-0	3	15823	20041	15786	156990	156360	166990	88552	85608	76683	211170	216990	221000	103820	122440	124350	C12633	ko00944
mws0258	132.1	86	131.095	C6H13NO2	[M+H]+	4-Aminobenzoic acid	Phenolic acids	Phenolic acids	150-13-0	3	1220200	1180500	1308900	600580	561430	624920	1539000	1547200	1369700	211170	181450	174600	602770	778100	831300	C00568	ko00790,ko01100,ko01240
MWS2430	241.22	241.21	242.225	C15H30O2	[M-H]-	1,5-Anhydro-D-glucitol	Others	Saccharides and Alcohols	154-58-5	3	138630	151240	141200	252110	188590	238630	346930	541940	342210	215010	166110	232140	387790	268830	288170	C07326	--
Xmyn002653	521.19	359.14	522.21	C26H34O11	[M-H]-	D-Pinitol	Others	Saccharides and Alcohols	10284-63-6	1	111100	119590	143130	217820	192800	225720	194280	206670	183590	216950	214900	242610	192430	174560	179140	C03844	--
Lmhp009590	508.34	184.07	507.332	C25H50NO7P	[M+H]+	2-Hydroxycinnamic acid	Phenolic acids	Phenolic acids	583-17-5	1	99877	103360	71978	126450	121050	127700	271020	228190	233300	217560	206520	278460	200840	167630	188100	C01772	ko00360,ko00940,ko01100,ko01110
Zmyn005384	299.26	253.26	300.266	C18H36O3	[M-H]-	Uridine 5'-diphospho-D-glucose	Nucleotides and derivatives	Nucleotides and derivatives	133-89-1	2	2030600	2618900	2557000	312290	348270	207260	179440	182850	204630	218020	288340	316730	724160	714670	748490	C00029	ko00040,ko00052,ko00053,ko00240,ko00500,ko00520,ko00524,ko00561,ko00908,ko01100,ko01110,ko01240
pmb0819	157	130	156.069	C10H8N2	[M+H]+	6-Methoxykaempferol-3-O-glucoside	Flavonoids	Flavonols	63422-27-5	2	1943700	2124900	1882400	326040	332240	390250	116180	94321	127820	220320	154430	245680	558240	579360	721780	--	--
Hmln002149	623.2	461.17	624.205	C29H36O15	[M-H]-	Rhamnetin-3-O-Glucoside	Flavonoids	Flavonols	27875-34-9	2	2234200	1975900	1937700	399700	331110	389940	114710	108300	136980	221350	216750	199550	500910	620840	611320	--	--
MWSHY0077	287.06	137.02	286.048	C15H10O6	[M+H]+	9,16-Dihydroxypalmitic acid	Lipids	Free fatty acids	38076-49-2	3	292300	307250	298630	161010	168600	169820	40762	31646	35346	222220	234060	207440	150090	157280	149780	--	--
pmb0628	613.18	451.1	612.169	C27H32O16	[M+H]+	L-Glutamine-O-glycoside	Amino acids and derivatives	Amino acids and derivatives	-	3	304030	287540	364910	254210	213770	256650	428140	444160	408600	222300	211100	209940	333970	316240	300980	--	--
pmb0864	426.26	285.24	425.254	C19H40NO7P	[M+H]+	Ribulose-5-phosphate	Others	Saccharides and Alcohols	4300-28-1	3	162750	148160	170500	176400	165700	176970	141320	187830	189610	224810	228830	183740	192340	241890	230920	C00117	ko00030,ko00230,ko00440,ko00710,ko00750,ko01100,ko01110,ko01200,ko01230,ko01240
pmp000583	477.1	301.07	476.095	C22H20O12	[M+H]+	2'-Deoxyinosine	Nucleotides and derivatives	Nucleotides and derivatives	890-38-0	3	237880	236520	218770	40284	36537	40017	136470	128200	119410	226400	180000	226750	120710	137950	116390	C05512	ko00230,ko01100,ko02010
Zmhn000892	301.09	139.05	302.1	C13H18O8	[M-H]-	4-Hydroxycoumarin di-glucoside	Lignans and Coumarins	Coumarins	-	3	9	9	9	9	9	9	31265	38068	33687	227440	258350	253490	60566	48287	39887	--	--
pme3083	164.04	120	165.043	C8H7NO3	[M-H]-	LysoPC 18:0(2n isomer)	Lipids	LPC	-	1	78907	77255	83949	109120	104960	113240	117610	162810	120620	229480	216180	226100	124710	140830	146750	--	--
mws0639	153.02	109.03	154.027	C7H6O4	[M-H]-	Scutellarein (5,6,7,4'-Tetrahydroxyflavone)	Flavonoids	Flavones	529-53-3	3	237960	385060	571110	454560	500350	463450	283380	275130	154720	230260	504150	617880	554250	264080	313840	C10184	--
pmf0027	449.11	287.06	449.108	C21H21O11+	[M]+	Luteolin-7-O-Sophoroside-5-O-arabinoside	Flavonoids	Flavones	-	2	5907000	6288800	4950200	8223800	11362000	9297700	4614100	4369500	5435800	230420	266320	143840	5669700	6328600	7945800	--	--
pme2596	184.06	148	183.053	C8H9NO4	[M+H]+	Argininosuccinic acid	Organic acids	Organic acids	2387-71-5	3	80599	95178	81855	88146	80450	86397	70681	61598	63595	230520	255460	241720	98253	117730	114590	C03406	ko00220,ko00250,ko01100,ko01110,ko01230
Zmln000899	343.11	181.05	344.111	C15H20O9	[M-H]-	4,8-Dihydroxyquinoline-2-carboxylic acid	Organic acids	Organic acids	59-00-7	3	22780	29468	25393	3269.9	5396.6	8065	57513	67893	65176	234280	225590	198260	74700	65002	77431	C02470	ko00380
MWSmce709	130.06	103.05	129.058	C9H7N	[M+H]+	L-Leucyl-L-Leucine	Amino acids and derivatives	Amino acids and derivatives	3303-31-9	1	213500	225330	213960	254960	231380	240850	249770	296580	219290	238160	255850	259880	250890	194660	201670	--	--
Zmjp000182	189.13	70.07	188.127	C7H16N4O2	[M+H]+	2-Amino-4,5-dihydro-1H-imidazole-4-acetic acid	Alkaloids	Alkaloids	69098-41-5	2	198130	241710	274640	237420	241280	244220	450820	414220	453610	239230	285670	281160	233210	272980	295820	--	--
mws0924	145.05	101	146.058	C6H10O4	[M-H]-	Isoquinoline	Alkaloids	Isoquinoline alkaloids	119-65-3	2	194990	291660	218560	324000	269490	320770	463730	473080	476380	240040	221590	303740	211150	267980	266800	C06323	--
Zmpn000095	261.04	78.96	262.045	C6H15O9P	[M-H]-	Rhoifolin	Flavonoids	Flavones	17306-46-6	3	2934100	2411900	2629800	384760	405580	440450	45400	64676	59647	240290	240540	334290	720590	863020	893970	C12627	ko00944
MWSmce257	218.11	88.04	219.111	C9H17NO5	[M-H]-	Raspberryketone glucoside	Phenolic acids	Phenolic acids	38963-94-9	1	939170	1094500	997360	507080	506300	525940	1097800	1315600	1215900	241670	213160	209370	773210	692110	707010	--	--
MWS4295	299.26	253.25	300.266	C18H36O3	[M-H]-	LysoPE 20:2(2n isomer)	Lipids	LPE	-	1	268020	251250	253310	434290	459630	448470	201450	239110	235770	242270	250070	242190	309420	313740	329160	--	--
pmb0883	482.32	341.31	481.317	C23H48NO7P	[M+H]+	LysoPC 17:0	Lipids	LPC	50930-23-9	3	223350	221780	212960	322950	323800	325050	203590	210210	197930	242350	272040	247130	237720	266870	267500	--	--
mws1579	217.05	202	216.042	C12H8O4	[M+H]+	PC(oxo-11:0/18:2)	Lipids	PC	-	2	135530	154800	164300	98166	85707	107880	132380	117210	132660	244150	192290	165660	161330	175250	157330	--	--
Lmgn000219	101.02	55.02	102.032	C4H6O3	[M-H]-	Pyridoxal	Others	Vitamin	66-72-8	2	607780	574060	644850	298830	276900	332390	168970	173560	178550	246590	261920	262410	242990	241960	243420	C00250	ko00750,ko01100,ko01240
Lmhp003162	787.23	625.17	786.222	C34H42O21	[M+H]+	Syringaresinol	Lignans and Coumarins	Lignans	21453-69-0	3	57765	62368	62133	103980	123570	100660	47961	53871	57387	246630	315370	254470	87025	158520	174130	C10889	--
MWS20145	451.12	289.07	450.116	C21H22O11	[M+H]+	Luteolin-7-O-neohesperidoside (Lonicerin)	Flavonoids	Flavones	25694-72-8	1	899500	342990	343620	1471200	1561100	1350300	1261800	1246400	1220200	247500	293460	253150	783870	945820	1040500	C12630	ko00944
pmb0580	417.1	255.1	416.111	C21H20O9	[M+H]+	Fraxetin-7,8-di-O-glucoside	Lignans and Coumarins	Coumarins	-	2	9	9	9	343600	341480	287270	95786	106910	138770	248620	291610	290170	112250	112510	129420	--	--
pme0274	132.1	69	131.095	C6H13NO2	[M+H]+	Benzamide	Phenolic acids	Phenolic acids	55-21-0	3	61026	49815	50987	165640	177890	188380	201040	237670	214740	249530	239900	268240	165260	174310	168960	C09815	--
Zmzn000079	199	78.96	200.009	C4H9O7P	[M-H]-	LysoPC 17:1	Lipids	LPC	-	1	240460	262590	260190	252130	256540	236610	145720	204350	194260	250060	208340	228730	213210	225220	222230	--	--
pmb0880	482.32	341.31	481.317	C23H48NO7P	[M+H]+	4-Methylbenzoic acid	Phenolic acids	Phenolic acids	99-94-5	2	82192	60552	87131	120120	158770	111650	57516	85159	68603	250080	214400	252140	132690	158470	164610	C01454	ko01100
mws0609	344.04	150	345.047	C10H12N5O7P	[M-H]-	LysoPC 14:0	Lipids	LPC	20559-16-4	1	334480	322090	335990	385670	360410	383550	201960	236860	222940	250490	254710	271530	279200	267990	283060	--	--
pmn001336	431.1	269	432.106	C21H20O10	[M-H]-	Kaempferol-3-O-sophoroside-7-O-rhamnoside	Flavonoids	Flavonols	-	2	3572900	4159000	4119400	9	9	9	9	9	9	250920	205860	233480	2395500	2563600	2432500	--	--
mws4176	237.12	120.09	236.116	C12H16N2O3	[M+H]+	Protocatechuic acid*	Phenolic acids	Phenolic acids	99-50-3	3	972270	938520	887620	27013	62142	52989	80444	84204	98881	252310	244140	259860	371900	429330	443870	C00230	ko01100,ko01110
MWStz043	531.15	163.04	530.142	C26H26O12	[M+H]+	2'-Deoxycytidine	Nucleotides and derivatives	Nucleotides and derivatives	951-77-9	3	318770	297050	331060	113520	119030	132980	212100	196950	188320	252990	240470	271170	179470	218080	193550	C00881	ko00240,ko01100,ko02010
Lmjp003589	829.2	287.05	828.196	C35H40O23	[M+H]+	3,7-Dihydroxychromen-4-one	Others	Others	-	2	280020	185180	228720	239980	167390	174690	97206	126710	118570	253720	218070	260320	165280	167280	169750	--	--
pmb2497	197	153	198.053	C9H10O5	[M-H]-	LysoPE 20:2	Lipids	LPE	-	1	290760	259430	266910	452910	491970	442060	211980	250280	226170	255970	251340	264180	313390	324800	339320	--	--
mws1299	449.11	299.2	448.101	C21H20O11	[M+H]+	L-Gulono-1,4-Lactone	Others	Saccharides and Alcohols	1128-23-0	3	78169	82998	94890	194100	220950	204020	149290	180120	146410	263920	215110	255130	133290	134120	122180	C01040	ko00053,ko01100,ko01240
pme1313	237.09	192	236.08	C11H12N2O4	[M+H]+	Methyldopa	Amino acids and derivatives	Amino acids and derivatives	555-30-6	3	663360	728080	625460	9	9	9	451430	384060	284780	264450	246610	233930	193560	200580	198900	C07194	--
Lmhp010908	536.37	184.07	535.364	C27H54NO7P	[M+H]+	2,3-Dihydroxybenzoic Acid	Organic acids	Organic acids	303-38-8	3	928630	1119500	991120	44625	69023	44851	103660	81806	71636	268440	269020	264350	384740	413120	487730	C00196	ko01110
pmp000194	519.11	271.05	518.106	C24H22O13	[M+H]+	5-Hydroxy-L-tryptophan	Amino acids and derivatives	Amino acids and derivatives	56-69-9	3	138050	177930	151880	160640	153970	177330	354330	306870	299540	269210	209330	236340	186880	194910	157520	C00643	ko00380,ko01100
pmb0998	364.07	152.1	363.058	C10H14N5O8P	[M+H]+	Isohyperoside	Flavonoids	Flavonols	35589-21-0	1	19418000	17613000	18005000	323010	415110	525430	305770	230130	229170	272860	190910	273970	4254000	4786700	4628500	--	--
Lmbn013410	205.16	189.13	206.167	C14H22O	[M-H]-	DL-Glyceraldehyde 3-phosphate	Organic acids	Organic acids	591-59-3	3	279500	256350	254340	228710	287070	229000	183620	189990	248670	273860	256540	179420	240560	266640	295730	C00661	--
Cmbn007148	429.12	429.12	430.126	C22H22O9	[M-H]-	Menaquinone (Vitamin K2)	Others	Vitamin	11032-49-8	3	336080	367960	524230	319990	325680	318100	294510	316340	303160	277010	324040	289610	231370	265060	277550	C00828	ko00130,ko01100,ko01110,ko01240
mws1521	285.1	121.03	286.105	C13H18O7	[M-H]-	1-O-Feruloyl-3-O-caffeoylglycerol	Lipids	Glycerol ester	-	3	120290	103450	113680	1601200	1464600	1413900	337590	308340	337640	277020	268950	314200	362150	416880	494830	--	--
pme1014	445.3	341.3	444.303	C31H40O2	[M+H]+	3-Hydroxycinnamic Acid	Phenolic acids	Phenolic acids	14755-02-3	1	115500	123850	136840	143140	166770	147310	288780	334990	316620	280620	243210	243310	246170	216720	226400	C12621	ko00360,ko01100
pme0264	243.1	127	242.09	C10H14N2O5	[M+H]+	L-Methionine methyl ester	Amino acids and derivatives	Amino acids and derivatives	10332-17-9	3	316070	296820	287380	295480	288180	286350	381280	382900	375410	280910	240900	280390	242470	281720	284160	--	--
Lmdp003286	465.1	303.06	464.095	C21H20O12	[M+H]+	Adenosine 5'-diphosphate	Nucleotides and derivatives	Nucleotides and derivatives	58-64-0	3	330300	381450	307190	270870	304400	275650	284000	278910	297600	281340	321590	313040	261720	303020	269640	C00008	ko00190,ko00195,ko00230,ko00908,ko01100,ko01110,ko01240
Zmjp000624	168.06	150.05	167.058	C8H9NO3	[M+H]+	Guanosine 5'-monophosphate	Nucleotides and derivatives	Nucleotides and derivatives	85-32-5	3	162850	161170	168970	321520	296590	299650	262980	277630	270320	285780	255220	340480	206000	266250	260600	C00144	ko00230,ko01100
Lmsp003161	757.22	287.06	756.211	C33H40O20	[M+H]+	LysoPE 15:0	Lipids	LPE	-	1	438200	415390	435070	499680	478170	517720	275120	281480	264960	289080	243800	268160	344840	373860	356640	--	--
Rfmb091	295.23	195.14	296.235	C18H32O3	[M-H]-	Apigenin-7-O-rutinoside-4'-O-glucuronide	Flavonoids	Flavones	-	3	13935	11341	3549.2	77338	75027	72284	447340	395080	337900	293690	352800	386360	159690	201860	210940	--	--
pme0241	123.04	79	122.037	C7H6O2	[M+H]+	Koaburaside	Phenolic acids	Phenolic acids	41653-73-0	2	442420	424060	479370	408540	383410	352640	337740	379630	374470	298360	301120	314980	306940	331340	352970	--	--
pme2776	253.09	137	252.086	C10H12N4O4	[M+H]+	L-Glycyl-L-isoleucine	Amino acids and derivatives	Amino acids and derivatives	19461-38-2	3	263350	274280	277740	236540	238240	271410	230720	257800	225910	298680	286150	307740	184870	225240	231520	--	--
pmn001663	417.16	402.1	418.163	C22H26O8	[M-H]-	N-Glycyl-L-leucine	Amino acids and derivatives	Amino acids and derivatives	869-19-2	3	291620	290060	307290	260520	243550	265090	263780	244920	259900	300560	326110	327110	245040	266050	265970	C02155	--
Lmbn014696	301.22	301.22	302.225	C20H30O2	[M-H]-	1-Aminocyclopropane-1-carboxylic acid	Organic acids	Organic acids	22059-21-8	3	668120	647110	577370	402130	427110	454350	703700	657850	646300	301640	207420	257690	500120	532720	505220	C01234	ko00270,ko01100,ko01110
Lmmn003323	271.23	225.22	272.235	C16H32O3	[M-H]-	Ferulic acid-1-O-glucoside	Phenolic acids	Phenolic acids	14364-05-7	1	883030	853950	813670	3655900	3598900	3357800	3462700	2695600	3713800	304230	336700	285160	2182500	2554000	2225300	C04415	--
Lmfn000604	331.07	169.01	332.074	C13H16O10	[M-H]-	α-Hydroxycinnamic Acid	Phenolic acids	Phenolic acids	5801-57-0	1	184260	149500	157830	221370	427550	242760	697410	470140	504970	306660	251090	322870	288140	244410	261540	C02763	ko00360,ko01100
MWSmce248	163.04	119.05	164.047	C9H8O3	[M-H]-	1-Methyladenine	Nucleotides and derivatives	Nucleotides and derivatives	5142-22-3	2	223850	228830	186260	159830	139860	135370	298100	257870	281220	308580	287100	261460	199150	193710	243300	C02216	--
mws4167	463.09	287.06	462.08	C21H18O12	[M+H]+	2-Hydroxybenzaldehyde (Salicylaldehyde)	Phenolic acids	Phenolic acids	90-02-8	3	135910	117990	99333	119560	162330	116620	625870	596640	617210	310650	301350	375170	310800	364530	369870	C06202	ko01100
mws4052	102.05	56.05	101.048	C4H7NO2	[M+H]+	1,3,5-Benzenetriol	Phenolic acids	Phenolic acids	108-73-6	2	552630	751190	570960	532890	417460	521530	323330	413320	319430	312640	343680	446190	319650	495960	508840	C02183	--
MWSmce668	505.99	158.93	506.996	C10H16N5O13P3	[M-H]-	Genistein-7-O-galactoside-rhamnose	Flavonoids	Isoflavones	-	2	2388000	2439700	3292800	425860	371580	373570	59145	40644	41014	321820	313650	316230	790760	758420	676220	--	--
pme0295	146.08	86	145.074	C6H11NO3	[M+H]+	Salicin	Phenolic acids	Phenolic acids	138-52-3	3	91349	93857	90917	182160	187470	171810	9	9	9	322580	257480	340530	153220	125140	168760	C01451	ko00010
mws0847	150.08	133	149.07	C6H7N5	[M+H]+	Benzoic acid	Phenolic acids	Phenolic acids	65-85-0	3	50421	34137	41739	52668	42746	63359	331420	369760	350050	322970	193800	210900	139390	250680	240320	C00180	ko00360,ko01100,ko01110
pme3017	104.07	58	103.063	C4H9NO2	[M+H]+	4-Hydroxybenzaldehyde	Phenolic acids	Phenolic acids	123-08-0	3	203180	205290	207300	708930	600090	709390	4553100	4906000	4518800	323220	362330	399310	1072500	1026000	1128600	C00633	ko01100
Lmqn008288	299.26	299.26	300.267	C18H36O3	[M-H]-	2-(3,4-dihydroxyphenyl)ethanediol 1-O-β-D-glucopyranoside	Phenolic acids	Phenolic acids	-	2	433870	437170	468060	405850	414480	399460	387780	399190	378360	323490	290260	283750	385650	331880	387340	--	--
pmb0492	584.28	325	583.268	C34H37N3O6	[M+H]+	13-methylmyristic acid	Lipids	Free fatty acids	2485-71-4	2	350570	365150	388910	343990	345600	414490	498680	431310	432910	327160	290590	372130	375030	394950	383800	--	--
mws0736	189.12	86	188.116	C8H16N2O3	[M+H]+	Uridine	Nucleotides and derivatives	Nucleotides and derivatives	58-96-8	1	572960	463770	438720	949710	1004900	844370	320690	380270	359200	332130	342160	327770	470150	483280	446620	C00299	ko00240,ko01100,ko02010
pma1303	492.31	184.07	491.301	C24H46NO7P	[M+H]+	2'-O-Methyladenosine	Nucleotides and derivatives	Nucleotides and derivatives	2140-79-6	1	286890	285520	286980	334550	316500	327810	194800	212690	175610	333980	292410	298180	248700	260860	253470	--	--
pmn001378	519.19	357.14	520.194	C26H32O11	[M-H]-	N-Acetyl-D-glucosamine	Others	Saccharides and Alcohols	7512-17-6	3	426960	411940	399720	489770	386180	377880	376750	342920	360060	335510	419490	432520	410920	349330	381300	C00140	ko00520,ko01100,ko02010
Jmwn002117	331.1	153.02	332.111	C14H20O9	[M-H]-	LysoPC 16:1(2n isomer)	Lipids	LPC	-	1	396320	460710	466910	483430	467700	459980	345110	305970	325720	337280	338610	350310	410610	367600	442470	--	--
pma3101	256.2	124.1	256.082	C11H14NO6+	[M+H]+	6''-O-Malonylgenistin	Flavonoids	Isoflavones	51011-05-3	1	1146400	1497400	1319100	376880	311390	393290	5840800	6834700	5805800	346200	389890	345140	1990400	1930100	2400300	C16192	ko00943
Hmhp000386	423.16	289.01	422.154	C16H26N2O11	[M+H]+	Hesperetin-7-O-(6''-malonyl)glucoside	Flavonoids	Flavanonols	-	3	178750	176200	187890	59048	71602	62033	22631	30780	32263	347750	426430	468080	115570	122820	143380	--	--
pmb0626	757.22	433.4	756.211	C33H40O20	[M+H]+	Apigenin-6-C-glucoside-7-O-Sophoroside	Flavonoids	Flavonoid carbonoside	-	3	175860	225510	196440	193340	310050	255700	365340	266650	251970	348570	346960	421290	247040	235640	243190	--	--
Lmsp004632	287.06	269.04	286.048	C15H10O6	[M+H]+	D-Glucono-1,5-lactone*	Others	Saccharides and Alcohols	90-80-2	3	112970	182750	99386	271370	234890	256760	233860	165550	127700	351240	267560	222950	181450	130020	219060	C00198	ko00030,ko01100,ko01110,ko01200
mws1587	132.1	86	131.095	C6H13NO2	[M+H]+	Apigenin-8-C-glucoside-7-O-(6''-p-coumaroyl)glucoside	Flavonoids	Flavonoid carbonoside	-	3	314420	286460	306470	1631700	1378300	1261300	1574200	1424100	961700	354760	486350	449660	545640	584760	686700	--	--
pme3186	169	79	169.998	C3H7O6P	[M-H]-	Candicine	Alkaloids	Phenolamine	6656-13-9	1	612450	578020	609830	697790	714560	703530	284240	302490	263700	355250	375980	376220	428330	464450	449410	C10575	--
MWSHY0080	595.17	287.06	594.158	C27H30O15	[M+H]+	Pinoresinol-4-O-glucoside	Lignans and Coumarins	Lignans	41607-20-9	2	445090	395480	443260	543840	592210	525300	266860	235590	256220	360500	382050	361180	353200	310230	349650	C17529	--
Zmzn003953	309.2	227.2	310.214	C18H30O4	[M-H]-	Rutinose	Others	Saccharides and Alcohols	90-74-4	3	955220	970610	1158000	617610	557460	603200	1188200	1231200	1243400	367950	332430	389390	839770	721210	729200	C08247	--
pmb2406	510.36	184.07	509.348	C25H52NO7P	[M+H]+	Baicalin	Flavonoids	Flavones	21967-41-9	3	49472	61948	73712	282320	270170	215450	260320	278750	294470	374590	424610	381540	276660	275360	305190	C10025	--
pmb1754	184	125	184	C5H15NO4P+	[M]+	Thymidine	Nucleotides and derivatives	Nucleotides and derivatives	50-89-5	3	637450	650830	591450	573940	530060	610590	657430	652690	666970	380020	383500	476930	502200	535930	498610	C00214	ko00240,ko01100
Lmcp002302	312.13	180.09	311.123	C12H17N5O5	[M+H]+	Indole-3-carboxaldehyde	Alkaloids	Plumerane	487-89-8	1	554200	546560	537470	480840	453380	454770	725380	744570	685660	380450	373200	443880	467910	496920	508610	C08493	--
Hmmp002124	146.06	118.06	145.053	C9H7NO	[M+H]+	2-Aminopurine	Nucleotides and derivatives	Nucleotides and derivatives	452-06-2	1	231820	211110	218240	533420	475360	531650	382630	335820	290660	380990	353840	389120	324630	318100	375970	--	--
mws0120	258.11	104.11	257.103	C8H20NO6P	[M+H]+	3-Hydroxyoctadecanoic Acid	Lipids	Free fatty acids	45261-96-9	3	304230	345300	333830	490640	470330	513420	434140	447780	428370	387140	346860	402760	486340	478630	489370	--	--
Hmsp003093	179.03	77.04	178.027	C9H6O4	[M+H]+	Chrysin-7-O-Glucuronide	Flavonoids	Flavones	35775-49-6	3	7153100	6102300	6923300	10130000	11016000	11277000	277900	333600	247220	390060	395940	404930	3403000	4417800	4807600	--	--
Hmjp003248	695.15	287.06	694.138	C30H30O19	[M+H]+	Apigenin-7-O-(6''-p-Coumaryl)glucoside	Flavonoids	Flavones	-	3	2949500	2407400	2318400	360790	439770	431940	40787	58205	69242	398200	306380	324880	703420	852990	837740	--	--
ML10172161	103	59.01	104.011	C3H4O4	[M-H]-	9,10,13-Trihydroxy-11-Octadecenoic Acid	Lipids	Free fatty acids	29907-57-1	3	133170	136100	141530	141680	156420	144580	104040	92106	100050	399340	403410	406700	176070	189180	194620	C14835	ko00591
pmn001669	237.08	147	238.084	C12H14O5	[M-H]-	Phenylpyruvic acid	Organic acids	Organic acids	156-06-9	3	188950	196340	230780	142440	144380	184630	70322	88909	72470	410690	412540	460980	163900	133450	197900	C00166	ko00360,ko00400,ko00960,ko01100,ko01110,ko01210,ko01230
Lmjp003295	479.12	317.07	478.111	C22H22O12	[M+H]+	LysoPE 18:2(2n isomer)	Lipids	LPE	-	1	209770	220090	214540	223310	219900	245380	221430	247070	197170	414530	421760	392100	281540	287850	293640	--	--
pme2529	163.2	101	164.069	C6H12O5	[M-H]-	LysoPE 18:2	Lipids	LPE	-	1	235060	229140	207690	226760	229930	246020	218140	252000	228260	417880	392050	407590	298310	316590	298870	--	--
pme2755	222	144	221.09	C8H15NO6	[M+H]+	1-(4-Methoxyphenyl)-1-propanol	Phenolic acids	Phenolic acids	5349-60-0	3	153160	160360	160600	465950	444450	458440	351760	501120	484080	418690	443880	390450	175070	171820	210650	--	--
pmb2640	199.17	199.17	200.178	C12H24O2	[M-H]-	Dodecanoic acid (Lauric acid)	Lipids	Free fatty acids	143-07-7	1	406810	376590	355710	497740	411730	409440	413110	383880	366710	420560	435730	444680	349720	361410	368830	C02679	ko00061,ko01100,ko01110
pmb2657	289.1	97.1	290.123	C10H18N4O6	[M-H]-	D-Melezitose	Others	Saccharides and Alcohols	597-12-6	2	192760	206870	231020	322190	210720	365850	241320	495850	357080	422180	329290	296220	406610	269130	236770	C08243	--
mws0154	173.05	93	174.053	C7H10O5	[M-H]-	9-Hydroxy-12-oxo-15(Z)-octadecenoic acid	Lipids	Free fatty acids	-	2	68559	74074	65172	55767	56652	52921	104250	102610	103050	432340	414560	465670	152640	154390	155570	C21924	ko00592,ko01110
Lmnp002762	639.2	477.14	638.185	C29H34O16	[M+H]+	Homogentisic acid*	Phenolic acids	Phenolic acids	451-13-8	3	158440	114180	152340	9	9	9	95250	107710	108240	436510	444570	491170	148440	155240	167150	C00544	ko00130,ko00350,ko01100,ko01240
Hmcp001589	787.23	317.06	786.221	C34H42O21	[M+H]+	1-Methylpiperidine-2-carboxylic acid	Amino acids and derivatives	Amino acids and derivatives	7730-87-2	3	348950	396190	374050	364620	432340	423630	580140	637040	626340	439460	494120	488880	333910	390170	482880	--	--
Lmsn003111	325.09	145.03	326.1	C15H18O8	[M-H]-	Tangeretin	Flavonoids	Flavonols	481-53-8	3	545110	370320	582240	560150	493790	565450	451400	556100	413260	441440	497620	517350	404210	567420	452280	C10190	--
mws0182	151.04	106.9	152.047	C8H8O3	[M-H]-	Eriodictyol-8-C-glucoside-4'-O-glucoside	Flavonoids	Flavanones	-	3	37893	36430	46308	229260	171030	145830	71858	86408	86323	442490	358990	421560	105730	200880	154130	--	--
mws0191	118.09	59	117.079	C5H11NO2	[M+H]+	Nobiletin (5,6,7,8,3',4'-Hexamethoxyflavone)	Flavonoids	Flavones	478-01-3	3	384150	366920	400930	529990	516630	509620	465470	518970	457100	444780	458920	458530	384280	421710	463640	C10112	--
Lmyn007883	287.22	287.22	288.23	C16H32O4	[M-H]-	Succinyladenosine	Nucleotides and derivatives	Nucleotides and derivatives	4542-23-8	3	196860	176520	180870	159900	165930	174530	228900	209870	181550	446200	383730	438780	177580	197930	191300	--	--
Lmhp002001	265.15	72.08	265.155	C14H20N2O3	[M+H]+	LysoPC 15:0	Lipids	LPC	108273-89-8	1	740800	795400	725940	883980	908300	877440	484430	595450	553230	452350	459380	484840	565290	604750	665740	--	--
pmb0786	180.09	163.06	179.079	C6H13NO5	[M+H]+	Choline Alfoscerate	Lipids	PC	28319-77-9	3	5690400	5126200	4775600	286380	324890	279190	2389500	2558800	2491400	458640	447900	518380	1983600	1834500	1901500	C00670	ko00564,ko00565
Lmmp002334	773.21	303.05	772.206	C33H40O21	[M+H]+	Tricin-7-O-(2''-O-glucosyl)glucoside	Flavonoids	Flavones	-	3	94295	81918	80863	120680	190800	222090	24051	50260	63780	464420	405830	382690	226180	101030	198350	--	--
MA10039641	341.11	89.02	342.116	C12H22O11	[M-H]-	Methyl L-pyroglutamate	Alkaloids	Pyrrole alkaloids	4931-66-2	1	3994300	3878600	4015300	11245000	11183000	10985000	11211000	11753000	11927000	464650	487850	495960	6998300	6858700	7018500	--	--
mws2104	193.07	99.01	194.079	C7H14O6	[M-H]-	9S-Hydroxy-10E,12Z-octadecadienoic acid	Lipids	Free fatty acids	15514-85-9	1	212040	201500	204080	220250	216380	227310	218800	223420	218840	466330	484680	488800	272390	251610	255170	C14767	ko00591
Lmhp008763	452.28	311.26	451.27	C21H42NO7P	[M+H]+	Uridine 5'-monophosphate	Nucleotides and derivatives	Nucleotides and derivatives	58-97-9	3	402200	417020	409010	608020	698080	693580	531030	570140	580640	473980	474290	462800	501300	436500	479350	C00105	ko00240,ko01100,ko01240
mws0889	135.03	75.01	136.037	C4H8O5	[M-H]-	N-Monomethyl-L-arginine	Amino acids and derivatives	Amino acids and derivatives	17035-90-4	3	1399100	1471300	1554800	478750	474100	464850	1768200	1671000	1635900	474880	449430	424080	979580	967010	959920	C03884	--
mws0344	165.04	75	166.048	C5H10O6	[M-H]-	1-O-p-Coumaroyl-β-D-glucose	Phenolic acids	Phenolic acids	7139-64-2	1	4107600	3918100	4111700	11491000	12611000	12643000	5265300	4697100	5218900	475770	426760	445980	6735200	6665100	6295900	C16827	--
Hmlp002821	495.08	319.04	494.07	C21H18O14	[M+H]+	N'-Formylkynurenine	Amino acids and derivatives	Amino acids and derivatives	1022-31-7	3	159780	179550	202540	271560	250840	224740	763350	755720	698950	476330	493200	529130	310420	333300	381700	C02700	ko00380,ko01100,ko01240
Lmzn001664	623.13	447.1	624.133	C27H28O17	[M-H]-	Arginine methyl ester	Amino acids and derivatives	Amino acids and derivatives	-	3	1132300	1036900	1508300	455020	408840	470810	1679000	1307600	1408900	478630	505270	504940	745620	823260	1014300	--	--
pmb0666	801.22	639.1	800.216	C38H40O19	[M+H]+	2-Methylglutaric acid	Organic acids	Organic acids	617-62-9	3	178140	177290	146180	192320	246460	223150	75970	69080	96110	479500	467660	456520	195210	223150	188200	--	--
mws0250	182.08	136.1	181.074	C9H11NO3	[M+H]+	Betaine	Alkaloids	Alkaloids	107-43-7	2	1467100	1508300	1305500	1311500	1212500	1275600	2370300	2528400	2509300	484940	515030	658530	1263700	1391800	1393600	C00719	ko00260,ko01100,ko02010
pma0791	521	273	520	C24H24O13	[M+H]+	Iminodiacetic acid	Organic acids	Organic acids	142-73-4	1	791980	672270	807820	681660	776180	751890	1187000	1083900	1042100	488880	554300	513970	579300	806590	717330	C19911	--
pmb2319	482.32	184.07	481.317	C23H48NO7P	[M+H]+	Dihydroxyacetone phosphate	Others	Saccharides and Alcohols	57-04-5	3	646010	719570	641910	472530	563130	599210	431970	444140	395400	491940	587840	536640	493120	493220	544150	C00111	ko00010,ko00040,ko00051,ko00052,ko00561,ko00562,ko00564,ko00640,ko00710,ko00760,ko01100,ko01110,ko01200,ko01230
mws5041	189.12	86.1	188.116	C8H16N2O3	[M+H]+	L-Valyl-L-Phenylalanine	Amino acids and derivatives	Amino acids and derivatives	3918-92-1	3	286180	284300	246450	222650	202240	240580	319730	309450	299700	494770	382580	467950	293660	329470	303150	--	--
pme3961	252.11	136	251.102	C10H13N5O3	[M+H]+	Kaempferol-3-O-rutinoside-7-O-rhamnoside	Flavonoids	Flavonols	-	1	30653000	32169000	29239000	1604600	2249200	2146800	931190	878420	1296200	499220	633290	551650	13545000	11109000	13685000	--	--
Lmbn001930	121.03	77.04	122.037	C7H6O2	[M-H]-	2-Amino-3-methoxybenzoic acid	Phenolic acids	Phenolic acids	3177-80-8	2	688620	660750	679420	466880	464120	548460	333740	339250	303790	499720	413370	465910	399230	431770	436710	C05831	ko00380
Zmpn003368	293.21	195.14	294.219	C18H30O3	[M-H]-	Isovitexin-7-O-glucoside(Saponarin)	Flavonoids	Flavonoid carbonoside	20310-89-8	3	405070	378540	353930	35041	41191	30036	1060000	1040400	1079900	511010	477180	463750	363480	387000	346960	C08064	--
pma6455	229.01	96.97	230.02	C5H11O8P	[M-H]-	N',N'',N'''-p-Coumaroyl-cinnamoyl-caffeoyl spermidine	Alkaloids	Phenolamine	-	3	119620	127680	130160	280710	279290	297820	230480	240170	240970	518130	468510	497560	260420	236540	258290	--	--
pmb0296	357.3	265.4	356.293	C21H40O4	[M+H]+	Syringic acid-4-O-(6''-feruloyl)glucoside	Phenolic acids	Phenolic acids	-	3	18974	19706	21942	82848	101630	88244	96438	108580	108830	519250	559580	519520	155800	185810	138670	--	--
pmb2211	343.3	240.7	342.288	C19H38N2O3	[M+H]+	Feruloylmalic acid	Phenolic acids	Phenolic acids	-	3	71314	81045	78050	128400	147630	132590	37298	37694	44303	521390	475770	494390	133630	150470	114690	--	--
mws0159	163.04	91	164.047	C9H8O3	[M-H]-	LysoPE 16:1(2n isomer)	Lipids	LPE	-	1	624110	599180	560040	768830	822230	799260	404190	474280	415710	523830	527810	536230	573220	622950	600760	--	--
Hmyp007396	702.46	184.07	701.46	C37H68NO9P	[M+H]+	13(S)-HODE;13(S)-Hydroxyoctadeca-9Z,11E-dienoic acid	Lipids	Free fatty acids	10219-69-9	2	224360	236900	229590	246580	242380	248150	262550	242560	238280	528030	514750	520130	304110	280200	292510	C14762	ko00591
pme1777	611.16	287.06	611.161	C27H31O16+	[M]+	Kaempferol-3-O-robinobioside(Biorobin)	Flavonoids	Flavonols	17297-56-2	3	28163000	29192000	31753000	9	9	9	9	9	9	532110	640130	559930	18264000	15957000	19825000	--	--
Lmyp005841	417.12	255.06	416.111	C21H20O9	[M+H]+	Adipic Acid	Organic acids	Organic acids	124-04-9	3	171420	173560	164080	223240	237010	248840	81704	111300	105930	532360	471940	463350	207570	203850	226290	C06104	ko01100
Rfmb320	144.1	84.08	143.095	C7H13NO2	[M+H]+	D-Sorbitol	Others	Saccharides and Alcohols	50-70-4	3	232220	210990	231380	396030	408140	457420	424070	463830	437260	539160	537950	516590	347210	347880	399490	C00794	ko00051,ko00052,ko01100,ko02010
Hmln002189	549.09	505.11	550.096	C24H22O15	[M-H]-	3,4,5-Trimethoxyphenyl-1-O-Glucoside	Phenolic acids	Phenolic acids	-	2	92402	102820	101540	61680	54082	51674	33696	31627	39238	539180	544780	665550	177780	172140	206730	--	--
Hmcn000192	209.07	59.01	210.073	C7H14O7	[M-H]-	2-Picolinic acid	Organic acids	Organic acids	98-98-6	3	1371200	966680	1191500	2264600	2498400	2030100	4737500	5308100	4827100	540580	638810	514380	2362100	2526500	2569200	C10164	ko00380,ko01100
pme1021	177.14	99	178.048	C6H10O6	[M-H]-	Crepenynic acid	Lipids	Free fatty acids	2277-31-8	1	385350	398920	376050	447060	425620	445840	368310	368470	356970	541940	513500	581130	420340	433200	430250	C07289	ko00591
pmn001681	165.09	149.06	166.099	C10H14O2	[M-H]-	L-Cyclopentylglycine	Amino acids and derivatives	Amino acids and derivatives	2521-84-8	3	319840	331870	220030	651670	633930	675470	412360	541340	535810	552450	575090	577960	484750	371850	440360	--	--
mws0062	287.06	241	286.048	C15H10O6	[M+H]+	Isorhamnetin-3-O-rutinoside-4'-O-glucoside	Flavonoids	Flavonols	111393-97-6	1	3344300	3148500	3109300	338560	344080	381210	146030	145770	150510	553030	588160	647610	965530	978870	987620	--	--
pme3337	384.12	252	383.108	C14H17N5O8	[M+H]+	LysoPE 16:1	Lipids	LPE	-	1	597570	575420	578370	798530	817490	826150	431910	465320	411760	556130	561120	552950	597520	622120	631710	--	--
pmp001106	595.17	577.16	594.158	C27H30O15	[M+H]+	Stachydrine	Alkaloids	Pyrrole alkaloids	471-87-4	3	139970	121680	135450	501150	400620	458110	667980	284800	786790	558230	448860	586840	405050	536050	488920	C10172	--
Lmbn005369	295.23	195.14	296.235	C18H32O3	[M-H]-	Monopalmitin	Lipids	Glycerol ester	542-44-9	1	966650	584420	710100	561230	578010	793080	539090	899170	619550	564370	587020	596180	673320	631390	827540	--	--
mws0091	463.09	300.03	464.095	C21H20O12	[M-H]-	9,12,13-Trihydroxy-10,15-octadecadienoic acid	Lipids	Free fatty acids	-	1	45063	47224	46700	38072	46019	43797	42766	44463	43162	567120	666630	569850	181920	189440	176090	--	--
Hmhp001812	282.12	136.06	281.112	C11H15N5O4	[M+H]+	5-O-Galloyl-D-hamamelose	Tannins	Tannin	-	1	130940	141320	135330	239920	209340	248010	351050	378890	397880	580890	582850	559520	288380	297000	282520	--	--
HJAP135	505.12	257.08	504.126	C24H24O12	[M+H]+	Aminomalonic acid	Organic acids	Organic acids	1068-84-4	3	1820600	1325100	1761100	348050	535570	416290	1076000	1299200	1236200	593530	619120	441610	887700	1023500	1091600	C00872	--
Lmsp002982	773.21	303.05	772.206	C33H40O21	[M+H]+	Riboflavin	Others	Vitamin	83-88-5	1	451070	425110	459150	1512000	1090000	1253700	841260	950630	552600	593890	743930	813600	749490	687070	646450	C00255	ko00740,ko01100,ko01110,ko01240,ko02010
Hmcp009963	180.14	123.07	180.138	C11H18NO+	[M]+	3-O-Galloyl-D-glucose	Tannins	Tannin	-	1	141640	109590	140370	213410	225010	261770	376390	368800	359240	595990	560300	493990	258330	264960	261320	--	--
pmp001251	520.34	184.07	519.332	C26H50NO7P	[M+H]+	Luteolin-7-O-glucuronide	Flavonoids	Flavones	29741-10-4	3	203230	189800	253160	331000	236890	188480	4296500	4713600	2468500	596800	234200	396140	487030	692430	400320	C03515	ko00944
Hmgn001653	137.02	93.04	138.032	C7H6O3	[M-H]-	O-Phosphocholine	Alkaloids	Alkaloids	107-73-3	3	776160	869380	1087700	1084000	1094700	842550	1423500	1401600	966020	598450	540320	536010	995470	1028000	888090	C00588	ko00564,ko01100
Hmyn007168	483.27	255.23	484.278	C22H45O9P	[M-H]-	L-threo-3-Methylaspartate	Amino acids and derivatives	Amino acids and derivatives	6061-13-8	1	661500	685040	682600	759950	806630	777860	1035200	1033500	1140200	607000	637620	614410	709330	799580	837640	C03618	ko00630,ko00660,ko01100,ko01200
pma6599	207.1	85	206.058	C11H10O4	[M+H]+	Vitexin-2''-O-glucoside	Flavonoids	Flavonoid carbonoside	61360-94-9	2	16460	12097	14731	556660	507440	386060	680110	501140	494800	614360	674960	699690	331440	405410	369840	C04024	ko00944
Lmsn002247	299.08	137.02	300.085	C13H16O8	[M-H]-	Sophoricoside	Flavonoids	Isoflavones	152-95-4	2	2364400	1876300	2182000	771420	634830	645380	4236200	4570500	4250200	616170	603660	568470	1868600	1742600	2142400	--	--
pme2435	163	59	164.069	C6H12O5	[M-H]-	6-Hydroxymethylherniarin	Lignans and Coumarins	Coumarins	117597-79-2	3	163020	140630	148660	62919	72940	75748	100460	122470	104210	621460	687000	492280	194800	219770	261020	--	--
Zmdp000292	189.14	70.07	188.127	C7H16N4O2	[M+H]+	Oxiglutatione	Amino acids and derivatives	Amino acids and derivatives	27025-41-8	1	396890	486640	441370	508190	544050	634800	461250	486850	494030	622650	581830	670080	497920	504880	555870	C00127	ko00480,ko01100,ko01240
mws0248	243.06	110	244.07	C9H12N2O6	[M-H]-	6-O-Galloyl-D-glucose	Tannins	Tannin	13186-19-1	1	118060	164590	149230	299220	269690	298100	348680	430120	416400	625610	599240	584080	291900	320860	319040	--	--
pme1184	268.1	152	267.097	C10H13N5O4	[M+H]+	Pimaric acid	Terpenoids	Ditepenoids	127-27-5	1	231340	299130	237470	1100300	1086200	1168200	704720	702660	581950	631160	794560	930340	730620	717640	684750	C09159	--
MWS1882	132.03	88.04	133.038	C4H7NO4	[M-H]-	2'-Deoxyguanosine	Nucleotides and derivatives	Nucleotides and derivatives	961-07-9	1	712510	801040	728080	334090	325080	323280	471640	474660	482140	632600	566670	618080	467960	498460	496720	C00330	ko00230,ko01100,ko02010
mws0383	267.23	267.23	268.24	C17H32O2	[M-H]-	L-Asparagine	Amino acids and derivatives	Amino acids and derivatives	70-47-3	1	3009900	2749900	2987500	1058400	1118000	1120300	1654400	1579100	1526200	636800	631370	632340	1499400	1747300	1771400	C00152	ko00250,ko00460,ko00970,ko01100,ko01110,ko01230
Lmsn004674	309.1	147.05	310.105	C15H18O7	[M-H]-	2-(Dimethylamino)guanosine	Nucleotides and derivatives	Nucleotides and derivatives	2140-67-2	3	673210	644500	710050	1122100	998860	1030800	987650	998560	1047900	638110	579150	670110	732830	780460	734550	--	--
Zmhn001358	299.08	137.02	300.084	C13H16O8	[M-H]-	Apigenin-7-O-glucoside(Cosmosiin)*	Flavonoids	Flavones	578-74-5	2	2367800	2017200	2355600	790870	643460	612010	4188500	4645600	4239300	654110	558330	646090	2125800	2098600	2280700	C04608	ko00944
pmb0639	757.22	595.2	756.211	C33H40O20	[M+H]+	N6-(2-Hydroxyethyl)adenosine	Nucleotides and derivatives	Nucleotides and derivatives	4338-48-1	3	695530	692150	737970	1049300	1023300	975090	934890	981430	951090	654290	625110	634390	715380	768040	798070	--	--
mws0752	185.15	185.16	186.162	C11H22O2	[M-H]-	Indole	Alkaloids	Plumerane	120-72-9	2	850600	797930	853630	665590	602350	654670	959190	1020400	1003800	656940	629660	691430	714720	682990	752230	C00463	ko00380,ko00400,ko00402,ko01100,ko01110
mws0227	132.1	86.2	131.095	C6H13NO2	[M+H]+	L-Tyrosine methyl ester	Amino acids and derivatives	Amino acids and derivatives	1080-06-4	1	1213500	1144700	1118100	2128100	2056600	2138000	1542500	1455100	1530700	657150	598360	665950	1146600	1141400	1126400	C03404	--
MWSHY0189	433.11	271.07	432.106	C21H20O10	[M+H]+	Myricetin-3-O-glucuronide	Flavonoids	Flavonols	77363-65-6	3	375740	356400	325510	9	9	9	714800	644210	678510	658560	526390	490790	319080	272960	272110	--	--
pme2117	426	159	427.029	C10H15N5O10P2	[M-H]-	β-Hydroxyisovaleric acid	Organic acids	Organic acids	625-08-1	3	412710	409200	373410	674500	680660	711260	300600	317210	314860	660690	687690	662220	356060	438800	445720	C20827	ko00280,ko01100
Zmhn001703	331.07	169.02	332.074	C13H16O10	[M-H]-	11-Octadecanoic acid(Vaccenic acid)	Lipids	Free fatty acids	506-17-2	1	862650	858500	762610	797470	803360	998470	602870	494560	427160	669170	570830	787230	752580	650120	657690	C21944	--
pmp001141	506.2	145	505.195	C25H31NO10	[M+H]+	3-Hydroxybutyric acid	Organic acids	Organic acids	300-85-6	3	1971000	2172100	2158800	709000	885650	753960	903440	993770	1049400	675470	675850	588570	1077000	1194000	1155700	C01089	ko00072,ko00650,ko01100
mws0147	117.06	59	118.063	C5H10O3	[M-H]-	Di-O-Glucosylquinic acid	Phenolic acids	Phenolic acids	-	3	1150600	1061000	553610	879290	990500	255010	778400	955040	1084500	684740	634760	658530	727490	1176600	1089800	--	--
mws0178	353.09	191.01	354.095	C16H18O9	[M-H]-	Isorhamnetin-3-O-sophoroside-7-O-rhamnoside	Flavonoids	Flavonols	41328-75-0	1	3338000	3048300	3292400	331170	379730	398470	79888	85318	101750	692300	516860	644820	917100	1109900	1119300	--	--
mws0214	181.07	71	182.079	C6H14O6	[M-H]-	L-Glycyl-L-phenylalanine	Amino acids and derivatives	Amino acids and derivatives	721-66-4	3	532580	475470	496250	445120	444600	435540	558690	514980	497940	713670	639370	715430	394670	490590	494280	--	--
NK10251888	203.15	70.07	202.143	C8H18N4O2	[M+H]+	Malonic acid	Organic acids	Organic acids	141-82-2	3	2058500	2235700	2122300	789280	892470	806030	895810	1027300	1011300	713700	784990	734400	1255200	1271500	1316200	C00383	ko00061,ko00240,ko00410,ko01100,ko01212
mws0043	403.14	373.1	402.131	C21H22O8	[M+H]+	Quercetin-3-O-sophoroside-7-O-rhamnoside	Flavonoids	Flavonols	-	2	117870	182060	110510	480970	391070	489070	431660	417850	421190	718830	692620	823980	299150	309520	363710	--	--
Lmqn000351	325.11	59.01	326.121	C12H22O10	[M-H]-	3'-O-D-glucosylgentiopicroside	Terpenoids	Monoterpenoids	-	2	51953	91590	70859	454560	499790	478090	378850	399580	455100	724560	926700	831160	285930	304520	325990	--	--
Lmbn000216	147.03	57.03	148.037	C5H8O5	[M-H]-	N-Acetyl-5-hydroxytryptamine	Alkaloids	Alkaloids	1210-83-9	3	2056800	2084300	2030100	1934600	1691100	1771700	2760400	2886900	3264500	726390	706460	732870	1754000	1808500	1895000	C00978	ko00380,ko01100,ko01110
Zmzn000078	168.99	78.96	169.998	C3H7O6P	[M-H]-	6-O-Caffeoyl-D-glucose	Phenolic acids	Phenolic acids	-	1	89245	54757	71526	9	9	9	473950	249480	483970	726660	666080	668030	333360	257090	337450	--	--
MWS0132	611.15	306.07	612.152	C20H32N6O12S2	[M-H]-	1-O-Caffeoyl-(6-O-glucosyl)-β-D-glucose	Phenolic acids	Phenolic acids	-	1	50645	70614	57029	640670	613380	586180	692160	754390	643870	737390	752880	842400	444750	369130	401330	--	--
Lmhn003074	309.06	193.05	310.069	C14H14O8	[M-H]-	2-Linoleoylglycerol	Lipids	Glycerol ester	3443-82-1	1	722270	776320	752170	1370900	1218800	1172100	515060	705220	633010	753860	749930	718090	710130	857560	1046100	--	--
mws0256	118.09	72.1	117.079	C5H11NO2	[M+H]+	NG,NG-Dimethyl-L-arginine	Amino acids and derivatives	Amino acids and derivatives	30315-93-6	3	1368000	1252200	1414600	535900	536050	568930	2424400	2353700	1623200	760250	684040	663700	1009000	1144300	1287900	C03626	--
mws1003	331.05	151	332.053	C16H12O8	[M-H]-	Cimicifugamide	Alkaloids	Phenolamine	-	3	268000	363610	329930	372540	412270	438290	214720	238570	245980	760790	849470	663100	362270	316680	413320	--	--
mws0255	112.05	95	111.043	C4H5N3O	[M+H]+	"""""""Vitexin-2""""""""-O-galactoside"""""""	Flavonoids	Flavonoid carbonoside	-	#N/A	1467900	1208100	1698000	812210	875060	703300	4385900	3790200	3245800	766160	1022400	822070	1474700	1941300	1616700	--	--
pmb1096	118.07	91	117.058	C8H7N	[M+H]+	LysoPC 20:2(2n isomer)	Lipids	LPC	-	3	687160	679390	653680	1222400	1141700	1258500	728690	773340	818520	778210	871540	786570	786000	886150	934730	--	--
Zmhn000785	515.16	341.11	516.169	C19H32O16	[M-H]-	LysoPC 20:2	Lipids	LPC	-	3	699110	670150	654900	1231000	1226400	1189800	797200	816490	794730	793080	878630	827000	797460	917110	921590	--	--
mws0052	447.09	271.07	446.085	C21H18O11	[M+H]+	5'-Methoxyisolariciresinol-9'-O-glucoside	Lignans and Coumarins	Lignans	-	3	226730	248110	229900	429620	438350	367660	379030	327460	403800	802220	867940	771090	398700	474960	421240	--	--
pmn001694	329.23	229.15	330.241	C18H34O5	[M-H]-	2'-Deoxyadenosine	Nucleotides and derivatives	Nucleotides and derivatives	958-09-8	1	838230	795150	842380	784980	751110	728680	398970	416930	424410	803290	732770	825490	590420	597210	676740	C00559	ko00230,ko01100,ko02010
Lmmn002260	551.21	389.17	552.221	C27H36O12	[M-H]-	Apigenin-8-C-glucoside-7-O-Sophoroside	Flavonoids	Flavonoid carbonoside	-	3	315310	577540	510780	653720	768230	662060	926210	848960	848670	806470	717210	828270	561250	762840	490250	--	--
pme0137	187.07	125	188.08	C7H12N2O4	[M-H]-	Phenylethanolamine	Others	Others	7568-93-6	3	411310	423940	421770	168720	170820	177840	122650	108160	122020	814250	824250	854650	323640	352740	349710	C02735	--
mws0055	373.13	343	372.121	C20H20O7	[M+H]+	LysoPC 18:0	Lipids	LPC	19420-57-6	1	375280	377390	354050	702240	690730	749610	427660	470970	452870	852360	845280	830100	590010	640600	660840	--	--
Lmpp003930	579.15	271.06	578.142	C30H26O12	[M+H]+	Pyridoxine-5'-O-glucoside	Others	Vitamin	-	3	721230	649250	682560	324790	320850	206970	392010	321790	338540	855620	962690	903820	484440	453740	532630	C03996	--
pme3188	323.03	211	324.036	C9H13N2O9P	[M-H]-	Undecylic Acid	Lipids	Free fatty acids	112-37-8	3	557950	642910	562590	542470	520540	529340	450220	446860	441880	859140	870290	914580	545400	526650	536840	C17715	--
pmb0680	741.2	147.3	740.195	C36H36O17	[M+H]+	Punicic acid (9Z,11E,13Z-octadecatrienoic acid)	Lipids	Free fatty acids	544-72-9	3	493010	445880	436160	351710	356560	317320	374800	402000	366460	881150	913960	811960	449290	478380	491480	C08364	--
Lmcp000611	144.08	84.06	143.069	C5H9N3O2	[M+H]+	1-O-Cinnamoyl-β-D-glucose	Phenolic acids	Phenolic acids	40004-96-4	2	107590	115240	106680	854260	804970	861310	249170	207040	261950	885650	972600	925700	550080	534780	519470	--	--
mws2623	281.25	281.25	282.256	C18H34O2	[M-H]-	Mucic acid Dimethyl Ester	Phenolic acids	Phenolic acids	-	1	1392400	1413200	1282500	1060800	1116100	1096300	778660	699560	768330	891460	1024000	992230	894170	982080	1059400	--	--
Xmyp004945	757.22	287.06	756.211	C33H40O20	[M+H]+	Protocatechuic acid-4-O-glucoside	Phenolic acids	Phenolic acids	-	2	527170	682380	685910	1612200	1363300	1537500	9765700	7703500	8724400	911070	1025400	957580	2197300	2421800	2423700	--	--
mws0677	219.11	160	218.106	C12H14N2O2	[M+H]+	LysoPC 16:1	Lipids	LPC	76790-27-7	1	1071300	980410	991050	1461900	1442700	1526400	859290	816860	891500	914950	961440	1054900	982270	1017800	1063000	--	--
pmp000702	536.19	195.06	518.137	C22H30O14	[M+NH4]+	Xanthosine	Nucleotides and derivatives	Nucleotides and derivatives	146-80-5	2	1025700	968160	888080	1186200	1135200	1227200	843680	749500	792460	921440	1012300	1088500	871730	851480	855900	C01762	ko00230,ko00232,ko01100,ko01110,ko02010
pma0948	138.09	121.1	137.091	C8H11NO	[M+H]+	Oleanolic acid-3-O-glucosyl(1→2)glucoside	Terpenoids	Triterpene Saponin	-	2	574710	525090	493830	260130	243590	221510	934940	1019100	1035300	936110	894570	1032600	648220	571450	587080	--	--
mws0576	103.04	59.1	104.047	C4H8O3	[M-H]-	LysoPG 16:0	Lipids	Glycerol ester	-	3	297190	349570	311780	1682300	1409000	1292700	785200	363790	444940	940370	1795000	1186500	7929.3	20452	13523	--	--
Lmmn002164	131.03	87.05	132.042	C5H8O4	[M-H]-	5-Aminoimidazole ribonucleotide	Nucleotides and derivatives	Nucleotides and derivatives	25635-88-5	1	5313100	4719300	4995200	417150	517850	496010	3415400	3140700	3201200	943680	1197700	922300	2404200	2470200	2256200	--	--
pmp000411	565.16	433.1	564.148	C26H28O14	[M+H]+	1-O-Gentisoyl-D-glucoside	Phenolic acids	Phenolic acids	23445-11-6	2	418890	353340	621660	1224000	1261400	1313100	7705700	8071800	7688000	944550	940730	968100	1995900	2480400	2171400	--	--
NK10264324	127.04	81.03	126.032	C6H6O3	[M+H]+	13S-Hydroxy-9Z,11E,15Z-octadecatrienoic acid	Lipids	Free fatty acids	87984-82-5	2	235510	229920	235990	378340	379250	382980	335100	315370	331140	948930	939950	983500	431900	415020	420080	C16316	ko00592
pme1975	103	59	104.06	C3H4O4	[M-H]-	Inosine 5'-monophosphate	Nucleotides and derivatives	Nucleotides and derivatives	131-99-7	3	445040	383000	377870	727660	806850	956710	822250	852310	812520	965940	909620	1082700	564040	707720	678550	C00130	ko00230,ko01100,ko01110,ko01240
pmn001691	327.22	291.2	328.225	C18H32O5	[M-H]-	L-Valyl-L-Leucine	Amino acids and derivatives	Amino acids and derivatives	3989-97-7	1	672150	632360	651560	332810	312780	402700	601710	605340	607930	969310	925050	958530	607460	608870	569000	--	--
Lmqn000432	333.06	333.06	334.067	C9H19O11P	[M-H]-	Chrysoeriol-8-C-glucoside-7-O-(6''-feruloyl)glucoside	Flavonoids	Flavonoid carbonoside	-	2	2793900	2608900	2808900	7766000	8144100	6486100	3504600	3785100	3896400	971040	863080	1002800	2640400	3156200	3157500	--	--
mws0230	120.07	74	119.058	C4H9NO3	[M+H]+	Pinocembrin-7-O-(6''-O-malonyl)glucoside	Flavonoids	Flavanones	-	1	3715600	3363300	3815500	2258000	2392400	2547300	2684100	2784600	2615800	987750	1080400	1104300	2006600	2243200	2245000	--	--
Zmhn003247	285.04	257.05	286.048	C15H11O6	[M-H]-	3-Phospho-D-glyceric acid	Others	Saccharides and Alcohols	820-11-1	3	2418300	2572800	2533300	849800	1061800	989240	1720000	2056800	2015900	991430	1063700	1049300	1714100	1806900	1805900	C00197	ko00010,ko00030,ko00260,ko00270,ko00561,ko00630,ko00710,ko01100,ko01110,ko01200,ko01230,ko01240
pmb0889	279.23	95.1	278.225	C18H30O2	[M+H]+	D-Pantothenic Acid	Others	Vitamin	79-83-4	1	1423100	1457300	1477700	776690	704760	741860	968420	995070	987270	993360	973910	1066900	912010	958260	936810	C00864	ko00410,ko00770,ko01100,ko01110,ko01240
pmn001367	315.07	153.02	316.079	C13H16O9	[M-H]-	Terephthalic acid	Phenolic acids	Phenolic acids	100-21-0	3	698210	747110	666220	767010	736570	670440	988890	943050	969080	995750	948970	1019700	734300	730990	826620	C06337	ko01100
Lmhp012042	355.28	263.24	354.277	C21H38O4	[M+H]+	L-Malic acid	Organic acids	Organic acids	97-67-6	1	3265100	3237600	3419800	1134200	1165400	1210300	882070	936270	917610	997450	809200	853070	1935000	1568000	1393800	C00149	ko00020,ko00620,ko00630,ko00710,ko01100,ko01110,ko01200
pmb0676	801.22	207.1	800.216	C38H40O19	[M+H]+	Cis-10-Pentadecenoic Acid(C15: 1)	Lipids	Free fatty acids	84743-29-3	2	1218700	1066100	1701000	1007000	1241600	990620	1069500	1038800	925140	998150	1149400	941560	646310	704890	645540	--	--
MWSmce549	303.25	57.07	302.246	C17H34O4	[M+H]+	L-Fucitol	Others	Saccharides and Alcohols	13074-06-1	2	1142000	1077400	1088700	1438100	1351900	1390900	1577600	1772500	1464300	1012300	1080500	982310	1194200	1252600	1199400	--	--
pmd0136	524.37	184.07	523.364	C26H54NO7P	[M+H]+	Ferulic acid methyl ester	Phenolic acids	Phenolic acids	2309-07-1	1	105380	111950	85130	318260	375940	358090	233750	258630	232210	1015600	983310	1125200	487690	456650	543550	--	--
Lmdn003756	193.05	135.05	194.058	C10H10O4	[M-H]-	N,N-Dimethylglycine	Amino acids and derivatives	Amino acids and derivatives	1118-68-9	3	1333900	1450000	1155400	1264600	1388600	1428800	1253900	1261000	1195400	1047300	1032400	1084100	1134900	1235500	1099800	C01026	ko00260,ko01100
pmb2871	315.07	153	316.079	C13H16O9	[M-H]-	9-(Arabinosyl)hypoxanthine	Nucleotides and derivatives	Nucleotides and derivatives	7013-16-3	1	1499500	1271500	1354300	356330	390770	391150	1059800	957460	861050	1082000	1158500	1358800	757980	894460	811660	--	--
mws0425	129.02	85	130.027	C5H6O4	[M-H]-	Naringenin-7-O-(6''-malonyl)glucoside	Flavonoids	Flavanols	-	3	7406100	6707600	7495900	3075800	2322100	2578700	36116000	37748000	37218000	1093000	1054700	1017200	26524000	25625000	26926000	--	--
Lmmn004491	987.49	987.49	988.488	C48H76O21	[M-H]-	13(s)-hydroperoxy-(9z,11e,15z)-octadecatrienoic acid	Lipids	Free fatty acids	67597-26-6	1	877960	912640	961740	1102000	1060100	1008200	1222800	1004300	1187100	1111800	989660	1005200	1354700	1271000	1386200	C04785	ko00592,ko01100,ko01110
pme1194	228.1	112	227.091	C9H13N3O4	[M+H]+	3,4-Dimethoxyphenyl acetic acid	Phenolic acids	Phenolic acids	93-40-3	1	402010	420890	388530	276990	307220	295610	277870	292410	257490	1134300	1130800	1194300	418170	479020	419290	--	--
pme3033	104.07	86	103.063	C4H9NO2	[M+H]+	Phthalic anhydride	Phenolic acids	Phenolic acids	85-44-9	1	1521500	1503500	1519800	1782700	1540400	1690200	1166600	1111500	1236000	1139800	1309200	1185700	1074000	1179400	1231300	--	--
Lmbn002862	137.02	93.03	138.032	C7H6O3	[M-H]-	Vanillic Acid-4-O-Glucuronide	Phenolic acids	Phenolic acids	-	1	1720700	1549600	1531800	31636000	32811000	32316000	4978000	5250300	5145300	1152600	1157200	1116500	4698600	4870200	5043700	--	--
Hmfn000531	175.02	87.01	176.032	C6H8O6	[M-H]-	p-Coumaric acid-4-O-glucoside	Phenolic acids	Phenolic acids	117405-48-8	1	11091000	10961000	11419000	30631000	29532000	30312000	13974000	12111000	13839000	1169300	1374400	1257600	15700000	17853000	16282000	C06739	--
Cmhp005227	339.11	177.05	338.1	C16H18O8	[M+H]+	Medicagenic acid-3-O-glucosyl-(1,6)-glucosyl-(1,3)-glucoside	Terpenoids	Triterpene Saponin	37838-43-0	2	9	9	9	219430	171090	190950	9	9	9	1174000	1581600	1422800	358460	306860	336360	C08959	--
Zmjn003398	227.13	183.14	228.136	C12H20O4	[M-H]-	Methyl caffeate	Phenolic acids	Phenolic acids	3843-74-1	2	89093	100430	77320	18209	23374	12682	109530	104650	115980	1188600	713800	852860	252620	241570	294210	C10477	--
Hmsn000210	133.01	115.01	266.224	C17H30O2	[M-H]-	eriodictyol 7-O-β-D-glucopyranoside	Flavonoids	Flavanones	-	3	505660	440320	518410	5971900	5425900	5853800	2501400	2647400	2419900	1195000	1073900	1135300	2491700	2325100	2494100	--	--
mws0289	480.31	339.29	479.301	C23H46NO7P	[M+H]+	1-O-Caffeoyl-β-D-glucose	Phenolic acids	Phenolic acids	14364-08-0	1	1782400	1575000	1624900	33309000	34424000	31609000	5203000	5121100	5354100	1211500	1223200	1066700	4665600	4924700	5234500	C10433	--
mws0671	120.07	74.1	119.058	C4H9NO3	[M+H]+	L-Serine	Amino acids and derivatives	Amino acids and derivatives	56-45-1	3	2276300	2175300	2257000	1324700	1354900	1440200	3160800	3091500	2989500	1222900	1067400	1194200	2080600	2145500	2221900	C00065	ko00260,ko00261,ko00270,ko00460,ko00564,ko00600,ko00630,ko00920,ko00970,ko01100,ko01110,ko01200,ko01230,ko01240,ko02010
pmp001285	149.02	65.04	148.016	C8H4O3	[M+H]+	Benzyl acetate	Organic acids	Organic acids	140-11-4	3	1710100	1749300	1708700	1397000	1336600	1500000	1210600	1295600	1164500	1230400	1389900	1324700	822810	861680	951010	C15513	--
Lmqp000329	296.07	104.11	295.056	C8H14N3O7P	[M+H]+	Camaldulenic acid	Terpenoids	Triterpene	71850-15-2	1	45539	47964	54543	1742400	1770200	1677000	1053900	924510	1043500	1235700	1328500	1306700	986640	928050	989970	--	--
Lmhp008589	476.28	335.26	475.27	C23H42NO7P	[M+H]+	4-Methoxycinnamic acid	Phenolic acids	Phenolic acids	830-09-1	1	3708200	3774500	3737200	16866000	16596000	17581000	5850500	5834300	5977600	1250400	1291900	1283000	8992900	9193700	9199700	--	--
mws1060	267.07	135	268.081	C10H12N4O5	[M-H]-	Anchoic Acid	Organic acids	Organic acids	123-99-9	3	1243600	1356100	1382800	1157000	1291300	1194500	1183100	1123900	1220300	1252700	1163800	1393300	1022100	1059300	1035800	C08261	--
Lmdp004011	935.25	325.09	934.238	C42H46O24	[M+H]+	4-Guanidinobutyric acid	Organic acids	Organic acids	463-00-3	3	285950	280700	278010	164710	159900	186140	117540	123770	135020	1304800	1129400	1238100	464360	429790	446900	C01035	ko00330,ko01100
pmb0619	775.23	612.9	774.222	C33H42O21	[M+H]+	Protocatechuic aldehyde	Phenolic acids	Phenolic acids	139-85-5	3	1178700	1088000	1149900	1007000	965840	944830	1501000	1443900	1580000	1308000	1350500	1334200	1076400	1133900	1215500	C16700	ko00950
pmb0464	458.1	116.3	457.143	C16H27NO14	[M+H]+	Trans-Citridic acid	Organic acids	Organic acids	4023-65-8	3	1646000	1950200	1743500	1751500	1578600	1680300	2073000	1698900	1624900	1328600	1314300	1738400	1491200	1525000	1696900	C02341	ko00660,ko01100
pme0230	268.1	136.06	267.097	C10H13N5O4	[M+H]+	Phenylpropionic acid-O-β-D-glucopyranoside	Phenolic acids	Phenolic acids	-	1	1093700	1118000	1068100	1307100	1338800	1367400	4379300	4180700	4244800	1328900	1414300	1372000	1853800	1995200	1825500	--	--
mws1212	209.08	177.3	208.074	C11H12O4	[M+H]+	Pentadecanoic Acid	Lipids	Free fatty acids	1002-84-2	2	1145000	1283500	1053500	956190	860820	1157200	1157600	1146500	1158900	1338900	1104100	1417600	1343800	1329300	1157300	C16537	--
mws1068	285.04	151	286.048	C15H10O6	[M-H]-	Citric Acid	Organic acids	Organic acids	77-92-9	1	15339000	15536000	18455000	1595400	1523000	1776100	2629500	2691500	2678100	1350400	1124400	1270400	4120500	3837500	2823700	C00158	ko00020,ko00250,ko00630,ko01100,ko01110,ko01200,ko01210,ko01230,ko01240
MWSHY0061	595.16	287.06	594.158	C27H30O15	[M+H]+	Eriodictyol-6,8-di-C-glucoside-4'-O-glucoside	Flavonoids	Flavanones	-	3	25271	29676	28537	629910	517560	564620	149600	156150	153910	1354000	1307100	1333000	282240	312870	273960	--	--
pme1228	221.09	204	220.085	C11H12N2O3	[M+H]+	Apigenin-5-O-glucoside*	Flavonoids	Flavones	28757-27-9	3	2077100	1836000	1805000	433040	825630	944700	283730	301340	153760	1356100	1091900	1450800	964230	650180	1081100	--	--
Lmqp002761	313.14	151.08	312.136	C19H20O4	[M+H]+	L-Isoleucine	Amino acids and derivatives	Amino acids and derivatives	73-32-5	1	4132600	3865300	4091000	2379000	2274200	2601600	5563500	5212200	5076300	1379400	1320000	1486500	2674700	3252100	2969800	C00407	ko00280,ko00290,ko00460,ko00960,ko00966,ko00970,ko01100,ko01110,ko01210,ko01230,ko02010
Lmbn005172	165.06	119.05	166.063	C9H10O3	[M-H]-	L-Leucine	Amino acids and derivatives	Amino acids and derivatives	61-90-5	1	4338800	4151400	4051100	2403200	2233400	2540100	5337000	5202600	4801000	1398900	1379200	1400900	2769900	3199100	2989600	C00123	ko00280,ko00290,ko00966,ko00970,ko01100,ko01110,ko01210,ko01230,ko02010
Lmpp003268	757.22	287.06	756.211	C33H40O20	[M+H]+	L-Norleucine	Amino acids and derivatives	Amino acids and derivatives	327-57-1	1	4299100	3922200	3940300	2440900	2324300	2574600	5572700	5170500	4858500	1403700	1375300	1487600	2753500	3295700	2960300	C01933	--
MWS1771	196.1	91.05	195.09	C10H13NO3	[M+H]+	1-Monomyristin	Lipids	Free fatty acids	589-68-4	1	1134500	1110300	1077600	897100	1038000	849830	729070	1209200	1032200	1408300	1240300	949670	834390	857530	1257800	--	--
Hmmp006067	798.5	439.36	780.467	C42H68O13	[M+NH4]+	Phenylacetyl-L-glutamine	Amino acids and derivatives	Amino acids and derivatives	28047-15-6	3	65959	63514	61373	52056	52692	54719	1032100	960590	850690	1443500	1633600	1464800	497710	576200	460250	C04148	ko00360
Smnp001863	449.14	287.09	448.137	C22H24O10	[M+H]+	p-Coumaric acid methyl ester	Phenolic acids	Phenolic acids	3943-97-3	1	7098200	5263600	7403700	23862000	26064000	23435000	8158100	10210000	8500400	1489400	1477500	1704200	12668000	14477000	14521000	--	--
mws0281	191.02	111.01	192.027	C6H8O7	[M-H]-	Cis-10-Heptadecenoic Acid	Lipids	Free fatty acids	29743-97-3	3	2387800	2432400	2280800	1898200	1852400	2459400	1495400	1305200	1238000	1493700	1199800	1736500	1687700	1635800	1601300	--	--
mws0983	326.31	62.06	325.298	C20H39NO2	[M+H]+	Kaempferol-3-O-glucuronide-7-O-glucoside	Flavonoids	Flavonols	-	2	190590	253030	210950	369350	393470	469260	171520	175970	139880	1502400	1091800	1164400	425960	413650	397520	--	--
Lmhp009526	515.32	261.22	514.314	C27H46O9	[M+H]+	Kaempferol-3-O-(6''-Feruloyl)glucosyl-(1→4)-galactoside	Flavonoids	Flavonols	-	2	121480	106440	114590	145680	153880	106460	53055	74402	63725	1502600	1927500	1799000	500380	479610	400230	--	--
NK10253223	168.06	94.06	167.058	C8H9NO3	[M+H]+	6-Hydroxy-Emodin	Quinones	Anthraquinone	-	3	645760	593210	604870	1511800	1266100	1375000	494790	525340	504030	1520400	1225300	1525800	940070	1019900	1001300	--	--
Hmln000659	331.07	169.01	332.075	C13H16O10	[M-H]-	1-α-Linolenoyl-glycerol	Lipids	Glycerol ester	-	1	770780	761540	750220	1318300	1216000	1211300	621330	749200	725620	1522100	1356100	1129400	1000500	1009400	1195600	--	--
pme0281	165.02	121.03	166.027	C8H6O4	[M-H]-	Methylpicraquassioside A	Lignans and Coumarins	Coumarins	-	1	808700	853520	829290	737240	707990	754090	1119400	882240	1014100	1533200	1474900	1550000	761230	872830	816170	--	--
mws0275	133.01	71.01	134.022	C4H6O5	[M-H]-	D-Threonic Acid	Others	Saccharides and Alcohols	3909-12-4	1	1159000	1232600	1252500	919220	1041200	1063700	1130400	1225300	1229600	1549100	1504000	1533500	1470100	1562300	1557200	C21649	--
pme3096	118	74	119.022	C3H5NO4	[M-H]-	2-α-Linolenoyl-glycerol	Lipids	Glycerol ester	55268-58-1	1	786660	756940	782920	1219800	1285400	1201000	610640	758710	733530	1573200	1330900	1122600	999140	899930	1161600	--	--
pmb0856	480.31	339.29	479.301	C23H46NO7P	[M+H]+	Kaempferol-3-O-(2-O-Xylosyl-6-O-Rhamnosyl)Glucoside	Flavonoids	Flavonols	-	2	8820300	8563000	8764200	16579000	16891000	17227000	3440700	3241100	3357800	1585800	1913100	1703800	6280100	7324200	6401200	--	--
Lmsn002288	503.14	341.09	504.148	C21H28O14	[M-H]-	Dehydroascorbic acid	Others	Vitamin	490-83-5	1	710340	686710	639120	633440	735030	642360	878990	918590	986890	1596200	1508200	1484600	1175500	1237300	1166200	C05422	ko00053,ko00480,ko01100
pme1383	170.08	134.1	169.074	C8H11NO3	[M+H]+	2,5-Dihydroxybenzaldehyde	Phenolic acids	Phenolic acids	1194-98-5	3	1529000	1472100	1487700	1294500	1335900	1265100	1958700	1976500	1967700	1597800	1565700	1678400	1353800	1536100	1509400	C05585	ko00350,ko01100
pmn001689	311.22	223.17	312.23	C18H32O4	[M-H]-	Pyridoxine	Others	Vitamin	65-23-6	3	272920	255240	242730	49239	45160	50958	421960	389110	429530	1603100	1541800	1643700	382630	391660	424520	C00314	ko00750,ko01100,ko01240
Lmsn002548	341.09	161.02	342.095	C15H18O9	[M-H]-	DL-Xylose	Others	Saccharides and Alcohols	25990-60-7	1	1168000	1213200	1284600	1699500	1581100	1586100	1269800	1222500	1318500	1655900	1581900	1922600	1634600	1711600	1760900	--	--
pmb0789	332.13	152.07	331.127	C14H21NO8	[M+H]+	Valproic Acid	Organic acids	Organic acids	99-66-1	2	662550	657450	782500	1153700	1141600	1194100	949650	812860	869390	1664400	1791900	1672900	763530	764540	896600	C07185	--
pme0500	503.16	323	504.169	C18H32O16	[M-H]-	Benzoylmalic acid	Phenolic acids	Phenolic acids	22138-51-8	3	280210	306530	300810	187640	191520	200550	416150	366530	339120	1670400	1721500	1873300	720900	741700	710400	--	--
mws2209	449.11	287.06	448.101	C21H20O11	[M+H]+	D-Lactulose*	Others	Saccharides and Alcohols	4618-18-2	1	711620	828740	1607500	2334100	1363400	2293300	2036000	2854300	1735600	1677600	2056000	1499500	1965700	957790	1334100	C07064	--
pmp001270	494.32	184.07	493.317	C24H48NO7P	[M+H]+	Propyl 2-(trimethylammonio)ethyl phosphate	Others	Others	-	1	2920700	2844500	2738100	4659400	4760500	4731400	1005000	1037800	999300	1678300	1588100	1658100	2233900	2717200	2663500	--	--
pmb2620	207.07	133.1	208.074	C11H12O4	[M-H]-	Kaempferol-3-O-glucoside (Astragalin)	Flavonoids	Flavonols	480-10-4	1	1162800	810480	976770	9576100	8512300	9766400	5310700	5437500	5522200	1696400	2024500	2213100	4801500	5445100	5050200	C12249	ko00944,ko01110
pmb0374	136.06	118.9	135.054	C5H5N5	[M+H]+	cis-4-Hydroxy-D-proline	Amino acids and derivatives	Amino acids and derivatives	2584-71-6	3	250420	234280	277090	285420	268580	265260	385720	472940	446260	1742400	1768300	1809800	559530	528900	619600	C03440	ko00330,ko01100
Zmgn000447	184.98	78.96	185.993	C3H7O7P	[M-H]-	L-Aspartic acid-O-diglucoside	Amino acids and derivatives	Amino acids and derivatives	-	3	304850	334720	295650	245510	215530	255280	1077300	1337900	1370600	1744800	1507700	1357600	1073500	894050	730220	--	--
Zmgn000173	149.05	75.01	150.053	C5H10O5	[M-H]-	Scutellarein-7-O-glucuronide (Scutellarin)	Flavonoids	Flavones	27740-01-8	3	1321100	1170800	1109800	504510	639460	297280	4976900	4432000	4218800	1777600	1683600	2030900	1912800	1779700	2010900	--	--
pmp000966	144.1	84.1	143.095	C7H13NO2	[M+H]+	4-O-β-D-glucopyranosylferulic acid	Phenolic acids	Phenolic acids	-	1	261820	264180	233720	974120	896660	880170	590410	585390	593840	1793700	1918400	1823200	828020	822010	845480	--	--
mws0219	132.03	88	133.038	C4H7NO4	[M-H]-	Luteolin-3'-O-glucoside	Flavonoids	Flavones	5154-41-6	1	1310900	1122600	1322300	10642000	9173800	8383700	5133000	5110200	4876500	1836800	1862200	2289400	3926000	5313000	5525100	--	--
pme0534	195.05	74.9	196.058	C6H12O7	[M-H]-	Luteolin-7-O-glucoside (Cynaroside)	Flavonoids	Flavones	5373-11-5	1	863090	792500	1032800	9096900	9050400	7802000	4106700	5249300	4309100	1848300	1762300	2157500	4615900	4537700	4473300	C03951	ko00944
Jmwn002620	341.09	161.02	342.095	C15H18O9	[M-H]-	D-Arabinose	Others	Saccharides and Alcohols	10323-20-3	1	1179900	1222000	1065100	1665900	1538300	1537300	1220500	1270000	1157100	1849700	1708500	1583400	1691000	1630600	1618300	C00216	ko00040,ko00053
pme1216	122.03	78	123.032	C6H5NO2	[M-H]-	1-O-Feruloyl-β-D-glucose	Phenolic acids	Phenolic acids	7196-71-6	1	254310	262500	252610	886260	910020	828260	561050	560830	610300	1881300	1922200	1801100	862720	841610	794420	C17759	--
pme1292	167.1	123.04	168.042	C8H8O4	[M-H]-	Apigenin-6-C-glucoside-8-O-xylcoside	Flavonoids	Flavonoid carbonoside	-	3	272040	325240	304640	753110	649070	609040	422570	369340	283280	1902100	1460100	1550300	443770	963920	962710	--	--
mws4170	179.06	59.01	180.063	C6H12O6	[M-H]-	L-Tyrosine	Amino acids and derivatives	Amino acids and derivatives	60-18-4	1	2656600	2283700	2317900	1903500	1800700	2109300	3320200	3138000	2556600	1920400	1880200	2101700	1884400	2430500	2103900	C00082	ko00130,ko00261,ko00350,ko00360,ko00400,ko00460,ko00730,ko00940,ko00950,ko00965,ko00966,ko00970,ko00998,ko01100,ko01110,ko01210,ko01230,ko01240
pmd0130	468.31	184.07	467.301	C22H46NO7P	[M+H]+	L-Tyramine	Amino acids and derivatives	Amino acids and derivatives	51-67-2	1	1070100	985430	1032300	378040	376480	387130	273020	284160	273360	1945500	1890800	2153700	719220	786340	790340	C00483	ko00350,ko00950,ko01100,ko01110,ko01240
Lmgp000796	150.06	61.01	149.048	C8H7NO2	[M+H]+	D-Glucosamine	Others	Saccharides and Alcohols	3416-24-8	3	3235500	3082600	3154600	2709600	2840100	1528100	3085600	3547100	2609000	1966600	3225900	2224700	2322100	2525200	3744900	C00329	ko00520,ko01100
mws0028	167.03	108.02	168.042	C8H8O4	[M-H]-	1-Linolenoyl-rac-glycerol-diglucoside	Lipids	Free fatty acids	-	1	1727500	1969300	1729100	4353200	4905000	4360900	3475100	3512900	3087100	2012800	2218900	2259200	3187800	3105600	2966100	--	--
pmb3101	175.06	115	176.068	C7H12O5	[M-H]-	L-Valine	Amino acids and derivatives	Amino acids and derivatives	72-18-4	1	9005300	10213000	9562600	3898600	3824800	4006700	8233500	8846600	8696000	2045800	1873400	1892400	5569400	5359300	5255700	C00183	ko00280,ko00290,ko00311,ko00460,ko00770,ko00966,ko00970,ko01100,ko01110,ko01210,ko01230,ko01240,ko02010
MWS3036	147.03	85.03	148.037	C5H8O5	[M-H]-	Cyanidin-3-O-(6''-O-p-coumaroyl-2''-O-xylosyl)glucoside	Flavonoids	Anthocyanidins	-	1	8691200	9264100	8840900	17596000	18387000	17438000	3754800	3477000	3334100	2059300	1861700	1768200	6778100	6315500	6904300	--	--
mws0612	195.07	121	196.074	C10H12O4	[M-H]-	PE(oxo-11:0/16:0)	Lipids	Glycerol ester	-	1	1092800	959650	936300	847970	769230	843900	1189700	1037100	1272000	2080200	1283900	1243300	1286000	1318400	1255600	--	--
pmp001198	132.1	57.1	131.095	C6H13NO2	[M+H]+	(S)-2-hydroxy-2-methyl-3-oxobutanoic acid	Organic acids	Organic acids	71698-08-3	3	1080200	992600	1087500	4581100	4359200	4865200	4345800	4077100	3988200	2098400	2498500	2724000	2312500	2646200	2637800	C06010	ko00290,ko00650,ko00660,ko00770,ko01100,ko01110,ko01210,ko01230
Lmbn001981	137.02	93.03	138.032	C7H6O3	[M-H]-	2-Dehydro-3-deoxy-L-arabinonate	Others	Saccharides and Alcohols	-	1	1142900	1179600	1292300	1941800	2052200	1959700	1921700	1848400	1997700	2117500	2387800	2205300	1840100	1931500	1745400	C00684	ko00053,ko01100
pmp000012	463.09	287.05	462.08	C21H18O12	[M+H]+	Methyl 7,10-hexadecadienoate	Lipids	Free fatty acids	-	3	8293200	8859800	10549000	2669800	2837300	3130900	2088500	2372400	2071100	2180700	2136200	2291300	4150600	4041500	4066000	--	--
pmb0532	349.05	137.3	348.047	C10H13N4O8P	[M+H]+	Kaempferol-3-O-sambubioside	Flavonoids	Flavonols	27661-51-4	2	2560500	2225800	2465300	2946800	2271500	2309400	1061800	1035400	923440	2181700	2544800	2595200	1657700	2027800	2061300	--	--
pme3163	289	97	290.04	C7H15O10P	[M-H]-	2-Phenylethyl beta-D-glucopyranoside	Phenolic acids	Phenolic acids	18997-54-1	2	739480	735770	708950	1190200	1164400	1335300	4807800	4427900	4168400	2184600	2486600	2176600	2378400	2202300	2287500	--	--
pma1751	286.09	124	285.085	C12H15NO7	[M+H]+	L-Methionine	Amino acids and derivatives	Amino acids and derivatives	63-68-3	1	5738800	5730500	5415200	1992400	2157100	2063500	9464700	8518700	8410300	2205000	1989900	2396800	4599100	4477800	3998800	C00073	ko00270,ko00966,ko00970,ko01100,ko01110,ko01210,ko01230,ko01240
mws0715	263.1	145	264.111	C13H16N2O4	[M-H]-	Trihydroxycinnamoylquinic acid	Phenolic acids	Phenolic acids	-	1	1903300	2140600	1842400	1807300	2034200	1769900	1646500	1878100	1703300	2213700	2420700	2193700	1680800	1872600	1958000	--	--
pmp000236	565.16	367.1	564.148	C26H28O14	[M+H]+	D-Glucoronic acid	Others	Saccharides and Alcohols	6556-12-3	1	3150600	3014900	2995000	853890	936990	820690	2347900	2324200	2673400	2226000	3261900	2385500	2378800	2823500	2322700	C00191	ko00040,ko00053,ko00520,ko00562,ko01100,ko01240
Lmsp003790	787.23	317.07	786.222	C34H42O21	[M+H]+	Kaempferol (3,5,7,4'-Tetrahydroxyflavone)	Flavonoids	Flavonols	520-18-3	1	918080	879470	943440	2228200	2204400	2130900	808660	729810	849920	2257500	2272000	2375000	1532400	1524700	1642400	C05903	ko00941,ko00944,ko01100,ko01110
MA10039492	173.01	71.03	174.016	C6H6O6	[M-H]-	D-Galacturonic acid	Organic acids	Organic acids	685-73-4	1	1864600	2276000	1798200	641690	892980	840230	1900800	1535900	1934300	2268300	1832400	2165800	1517700	1602900	1731900	C00333	ko00040,ko00053,ko00520,ko01100,ko01240,ko02010
pmf0139	179.06	59	180.063	C6H12O6	[M-H]-	L-Threonine	Amino acids and derivatives	Amino acids and derivatives	72-19-5	1	4565200	5357500	4395000	2302200	2430500	2559100	3810900	5008500	3629700	2326600	2672100	2390000	3624100	4024300	3474800	C00188	ko00260,ko00261,ko00290,ko00860,ko00970,ko01100,ko01110,ko01230,ko02010
Zmdp000972	136.04	91.05	135.035	C4H9NO2S	[M+H]+	Methoxyindoleacetic acid	Alkaloids	Plumerane	3471-31-6	3	3057400	3284700	3101000	2273000	2084300	2277600	3797500	3772500	3504700	2335300	2063900	2460300	2314100	2671400	2684900	C05660	ko00380
pmp001275	672.42	331.29	671.409	C31H61O14N	[M+H]+	3-Hydroxypropyl palmitate glc-glucosamine	Alkaloids	Alkaloids	-	3	1436800	1350600	1166800	4035200	4425800	3843900	2731900	2578500	2937700	2364400	2144600	1964900	2533200	2483800	2555500	--	--
pme0008	176.1	113	175.096	C6H13N3O3	[M+H]+	Luteolin-7-O-glucuronide-5-O-rhamnoside	Flavonoids	Flavones	-	3	67716	65346	73167	872060	923920	1011400	189240	215210	237060	2371300	2372500	2193000	483650	420040	492340	--	--
Lmhp010190	522.36	184.07	521.348	C26H52NO7P	[M+H]+	3,4-methylenedioxy cinnamyl alcohol	Lignans and Coumarins	Lignans	58095-76-4	1	6759900	6611100	6399200	28723000	28883000	29168000	10105000	10118000	10321000	2375500	2324600	2265500	15968000	16558000	16572000	--	--
Zmjn000425	341.11	89.02	342.116	C12H22O11	[M-H]-	3-Methylmalic acid	Organic acids	Organic acids	152204-30-3	1	1442000	1261500	1457400	2177000	2207000	2302400	2009000	2097300	2018300	2376200	2540800	2197000	1989200	2118100	1947900	C06032	ko00290,ko00660,ko01100,ko01210,ko01230
Jmwp003339	285.13	123.04	284.126	C14H20O6	[M+H]+	β-Eudesmol	Terpenoids	Sesquiterpenoids	473-15-4	2	2599900	2547200	2586800	2485300	2278200	2344400	2536500	2577400	2564700	2407000	2412200	2557600	2475800	2593800	2548500	C09664	--
Lmbn005923	277.22	59.01	278.225	C18H30O2	[M-H]-	5-Glucosyloxy-2-Hydroxybenzoic acid methyl ester	Phenolic acids	Phenolic acids	-	2	768180	754230	701540	487110	452350	554310	569750	520850	613280	2411000	2155200	3692400	1077400	1224400	1441900	--	--
pmp001282	544.34	485.27	543.333	C28H50NO7P	[M+H]+	2-Hydroxyglutaric Acid	Organic acids	Organic acids	13095-48-2	1	1341300	1334100	1455200	2183300	2222700	2320600	2020400	2044800	2200600	2413000	2516400	2245000	2176500	2084000	2165100	C03196	ko00310,ko01100
pmf0420	149.06	74.9	150.068	C9H10O2	[M-H]-	Muconic acid	Organic acids	Organic acids	1119-72-8	3	2482000	2371800	2548500	1161600	1453900	1412500	1302600	1188300	1301600	2429300	2250200	2421300	1708500	2056100	2084300	C02480	ko01100
pme1665	593.15	311	594.158	C27H30O15	[M-H]-	Pyraclostrobin	Others	Others	175013-18-0	1	61732	51865	65661	37754	41006	35736	497020	493070	497270	2436200	2160400	2451400	682520	674270	768950	C18561	--
pme0040	136.06	119	135.054	C5H5N5	[M+H]+	4-Hydroxymandelonitrile	Alkaloids	Phenolamine	13093-65-7	1	6474500	6542300	5718100	2152300	2248000	2402500	9553100	9549200	8046400	2461000	2459000	2697400	4369300	5332700	4198900	C00650	--
pme3705	193.04	73	194.043	C6H10O7	[M-H]-	4-Hydroxybenzoic acid	Phenolic acids	Phenolic acids	99-96-7	3	2034000	1973000	2032300	1732800	1797500	1696600	2609100	2493500	2665700	2473300	2272500	2458500	1822800	1945900	2009300	C00156	ko00130,ko00790,ko01100,ko01110,ko01240
pmf0138	179.06	59	180.063	C6H12O6	[M-H]-	Dimethylmalonic acid	Organic acids	Organic acids	595-46-0	3	1058000	1079100	1142200	4672300	4659300	4927700	4427200	4195400	4430900	2607400	2647800	2885800	2717100	2790400	2926300	--	--
MWS0274	165.06	119.05	166.063	C9H10O3	[M-H]-	L-Homoserine	Organic acids	Organic acids	672-15-1	1	5168000	5264600	4734800	2711100	2571600	2718300	4271900	4340800	4383400	2609800	2575400	2616300	3813300	4057400	3913400	C00263	ko00260,ko00270,ko00300,ko00920,ko01100,ko01110,ko01230
Lmhp009034	452.28	311.26	451.27	C21H42NO7P	[M+H]+	4-Methoxybenzaldehyde	Phenolic acids	Phenolic acids	123-11-5	2	847820	675830	878720	1403800	1744000	1562600	586220	808160	633540	2663700	3395000	3428500	1258600	1718100	1789400	C10761	--
MWS20182	195.07	136.05	196.074	C10H12O4	[M-H]-	Helecin	Others	Saccharides and Alcohols	618-65-5	2	729090	818980	765880	1388000	1402400	1395400	5465500	5264400	6258400	2711500	2797900	2837800	2524800	2742300	2533800	--	--
Hmhp002580	413.14	136.07	412.133	C19H24O10	[M+H]+	D-Glucose	Others	Saccharides and Alcohols	14431-43-7	1	1333000	1248200	1302600	2211900	2364600	2141700	1766400	1933600	1780200	2719400	2835800	2725600	1550800	2210700	2152200	C00031	ko00010,ko00030,ko00052,ko00500,ko00520,ko00524,ko00901,ko01100,ko01110,ko02010
pmb3081	289	97	290.004	C6H11PO11	[M-H]-	Monomethyl succinate*	Organic acids	Organic acids	3878-55-5	3	1059900	1095500	1153000	4751400	4650600	4810800	4328200	4393800	4461700	2758600	2712500	2790800	2730200	2911900	2981600	--	--
Lmdp004668	787.21	339.11	786.201	C37H38O19	[M+H]+	LysoPE 18:1(2n isomer)	Lipids	LPE	-	3	4761600	4812300	4309800	5368700	5335500	5532500	1713700	1946900	1835800	2788600	2670300	2857000	3961100	4321700	4432500	--	--
HJAP148	581.15	287.06	580.142	C26H28O15	[M+H]+	S-Adenosyl-L-methionine	Amino acids and derivatives	Amino acids and derivatives	29908-03-0	3	3256400	3135500	3630400	2841300	3236100	3048400	2525800	2215700	2388800	2789100	2328300	2445800	2175300	2408300	2061100	C00019	ko00261,ko00270,ko00330,ko00908,ko01100,ko01110,ko01230,ko01240,ko04122
Zmyn000247	147.03	57.03	148.037	C5H8O5	[M-H]-	2-Hydroxyhexadecanoic acid	Organic acids	Organic acids	764-67-0	2	2843000	3259100	2979800	3468400	3593900	4210900	2954200	3041000	2787100	2852700	2651400	2840700	2581600	2854800	2885700	--	--
mws0232	377.15	243	376.138	C17H20N4O6	[M+H]+	Vanillic acid	Phenolic acids	Phenolic acids	121-34-6	3	958150	908520	815990	156250	196800	168940	620430	686870	701290	2894300	2824100	2403600	1150600	1184500	1185200	C06672	--
Hmcn006267	181.05	107.01	182.058	C9H10O4	[M-H]-	1-(sn-Glycero-3-phospho)-1D-myo-inositol	Others	Saccharides and Alcohols	-	1	4535100	3484800	4190600	2885800	3589300	2552200	3795400	5659600	4456000	2913300	3000000	2484800	4026500	4061800	3586800	--	--
pmp001276	677.37	677.37	676.367	C33H56O14	[M+H]+	1,6-anhydro-β-D-glucose	Others	Saccharides and Alcohols	498-07-7	1	1301000	1443500	1377100	2270500	2352600	2485900	2410300	2742400	2405900	2963500	2594000	2852500	2221100	2043700	2194000	--	--
mws0749	137.02	93	138.032	C7H6O3	[M-H]-	2-(3-β-D-glucopyranosyloxy-4-hydroxyphenyl)ethanol-1-O-β-D-glucopyranoside	Phenolic acids	Phenolic acids	-	2	982200	1007100	968470	2043200	2222700	2475900	3122600	3395100	3316800	2966600	2620400	2653100	1805200	1922700	2092500	--	--
mws1195	179.07	147.1	178.063	C10H10O3	[M+H]+	D-Glucurono-6,3-lactone	Others	Saccharides and Alcohols	32449-92-6	2	983580	820430	860910	2145300	1932200	2414200	1646600	1359400	1205400	3015100	2821700	3365800	1367300	1309600	1421900	C02670	ko00053,ko01100
pmn001695	371.1	249.06	372.106	C16H20O10	[M-H]-	Cytidine	Nucleotides and derivatives	Nucleotides and derivatives	65-46-3	1	2829400	2998100	2711600	2598000	2730500	2809400	2576500	2494500	2917200	3023600	2591900	2479200	3112200	2610900	2851700	C00475	ko00240,ko01100,ko02010
pme0010	106	60	105.043	C3H7NO3	[M+H]+	Cyanidin-3-O-rutinoside-5,3'-di-O-glucoside	Flavonoids	Anthocyanidins	-	1	692540	668660	662620	4635600	4477100	4827100	1301900	1329500	1173200	3026800	3235800	3171700	1848200	1778300	1691600	--	--
mws1189	193.04	72.8	194.033	C6H10O7	[M-H]-	Protocatechuic Acid Methyl Ester	Phenolic acids	Phenolic acids	2150-43-8	2	2267200	1931100	2114600	3210400	1884100	2248600	2659900	2439900	2234800	3068000	2194500	2759100	1303400	1998400	1756300	--	--
pmb2654	460.1	117.9	461.153	C19H27NO12	[M-H]-	1-Methoxy-indole-3-acetamide	Alkaloids	Plumerane	-	1	4032400	4044500	3873000	2990100	3080300	2954900	4942700	4935400	4460200	3085900	2894500	3258800	3236100	3669900	3453600	--	--
MWSmce445	388.1	163.07	387.099	C19H18ClN3O4	[M+H]+	3-Hydroxyglutaric acid	Organic acids	Organic acids	638-18-6	2	1844100	1266000	1708500	3241300	4257400	2494700	3077700	3729300	3820500	3132100	3408900	3142400	3681800	4149400	3380900	--	--
Lmtn002565	329.11	167.03	330.095	C14H18O9	[M-H]-	Quinic Acid	Organic acids	Organic acids	77-95-2	2	5455500	6155300	6657600	3071700	3444300	3175000	3891200	4164100	3800300	3235000	3170300	3229300	4265300	4497800	4730000	C00296	ko00400,ko01100
MWSmce165	165.08	59.02	166.084	C6H14O5	[M-H]-	2,6-Dimethoxybenzoic acid	Phenolic acids	Phenolic acids	1466-76-8	3	1817100	1846900	1781700	1982400	2103300	1887100	1143000	1115000	1264000	3237300	3479300	3348200	2103600	2427700	2417000	--	--
mws1333	341.11	113	342.116	C12H22O11	[M-H]-	S-Methyl-L-cysteine	Amino acids and derivatives	Amino acids and derivatives	1187-84-4	2	4526500	3951100	3578300	2792400	2897400	3388200	5350500	4638600	4798900	3287400	2767400	3207700	3346800	3682200	3241400	C22040	ko02010
Zmyn000230	147.03	57.03	148.037	C5H8O5	[M-H]-	D-Galactose*	Others	Saccharides and Alcohols	59-23-4	1	1345400	1512800	1430700	2751100	2708200	2789300	2495900	2608300	2697300	3295700	3366300	3011600	1953400	2011000	2352100	C00124	ko00052,ko01100
Lmrn003000	165.06	103.06	166.063	C9H10O3	[M-H]-	N-benzylformamide	Alkaloids	Alkaloids	6343-54-0	1	4313100	4105900	3909400	3054100	3048200	3644400	5643200	4905800	4710800	3303000	3067800	3591100	3366500	4017200	3493700	C15561	--
MWSmce582	144.07	84.04	143.058	C6H9NO3	[M+H]+	1-O-Vanilloyl-D-Glucose	Phenolic acids	Phenolic acids	-	2	590360	752450	830960	534800	529620	617690	441760	394390	486360	3339800	2691700	3026300	871650	1115300	1797500	C20470	--
Lmmn000806	131.03	87.05	132.042	C5H8O4	[M-H]-	Apigenin-6,8-di-C-glucoside (Vicenin-2)	Flavonoids	Flavonoid carbonoside	23666-13-9	2	78796	79018	83392	2849900	2429900	2452100	3137500	3405700	2577200	3382100	3005200	3678000	1784300	2053900	1897100	C10195	--
Lmjp002491	727.19	287.05	727.187	C35H35O17+	[M]+	D-Fructose*	Others	Saccharides and Alcohols	7660-25-5	1	1469100	1491000	1638900	2640400	2438700	2280200	2434900	2779600	2377400	3423400	3609000	2925200	2035100	2604100	2739700	C05003	--
MWS1852	137.06	94.04	136.052	C8H8O2	[M+H]+	Senkyunolide M	Others	Others	146986-60-9	1	4290100	4654200	4369300	5257700	4595600	4990600	3180700	3102800	3354600	3428200	3599800	3268600	3400100	3619500	3540100	--	--
HJKP000649	136.07	91.05	135.068	C8H9NO	[M+H]+	Gluconic acid	Others	Saccharides and Alcohols	526-95-4	1	3323300	3121400	2698900	2480800	2402900	2214700	3882600	2733900	3968700	3495000	4043000	3807000	2675100	3146000	3086000	C00257	ko00030,ko01100,ko01110,ko01200
pmc0066	333.05	137.05	332.052	C10H13N4O7P	[M+H]+	L-Histidine	Amino acids and derivatives	Amino acids and derivatives	71-00-1	1	6159600	6302900	6653600	3707900	3692500	3677300	9069400	8451700	8652300	3517000	3603400	3728100	5034000	5510500	5886600	C00135	ko00340,ko00410,ko00970,ko01100,ko01110,ko01230,ko02010
mws0473	131.03	87.05	132.042	C5H8O4	[M-H]-	4-O-Glucosyl-4-hydroxybenzoic acid	Phenolic acids	Phenolic acids	-	1	18393000	16122000	16654000	20594000	23746000	21221000	28898000	25261000	29761000	3583800	3589000	3474800	16336000	17616000	19395000	--	--
pme2828	140	99	139.027	C6H5NO3	[M+H]+	1-O-Salicyloyl-β-D-glucose	Phenolic acids	Phenolic acids	60517-74-0	1	17946000	16741000	16871000	20989000	23001000	23208000	28812000	27936000	29302000	3604700	3512100	3683700	18175000	18276000	18105000	--	--
pmp001223	339.12	321.1	338.115	C20H18O5	[M+H]+	DL-3-Phenyllactic acid	Organic acids	Organic acids	828-01-3	1	465580	455660	480510	350880	307290	387410	145420	136050	121770	3698500	4082800	4158800	1174800	1176200	1291200	--	--
pme1210	150.06	61	149.051	C5H11NO2S	[M+H]+	LysoPC 18:2(2n isomer)	Lipids	LPC	-	1	2475700	2707100	2502700	3493300	3225600	3344500	2565600	2706200	2633800	3776100	3721500	3611000	2993000	3199100	3197500	--	--
Lmmn003663	329.09	167.04	330.095	C14H18O9	[M-H]-	Glucarate O-Phosphoric acid	Others	Saccharides and Alcohols	-	3	2702500	2480000	2676600	3710700	4036200	3285400	2948800	3846800	3642800	3804200	3480900	3377700	4264300	4332500	3835500	--	--
Hmbp001276	169.05	65.03	168.042	C8H8O4	[M+H]+	6-Deoxyfagomine	Alkaloids	Piperidine alkaloids	197449-09-5	1	11134000	10404000	9663800	6458800	6411100	7194800	15134000	13590000	12566000	3814300	3650100	3743700	7782700	8368300	7754500	--	--
pmd0147	548.37	184.07	547.364	C28H54NO7P	[M+H]+	6-O-Feruloyl-D-glucose	Phenolic acids	Phenolic acids	137887-25-3	1	9	9	9	9	9	9	916950	799640	870510	3849800	3641000	3733200	348200	404170	407670	--	--
mws0470	117.02	73	118.027	C4H6O4	[M-H]-	Piperidine	Alkaloids	Alkaloids	110-89-4	3	10381000	10157000	9708100	6567800	6260200	6961000	14306000	12791000	12674000	3860000	3493100	3560400	7359800	8727700	7561200	C01746	ko00960
Jmwn002057	477.16	315.11	478.169	C20H30O13	[M-H]-	Adenosine	Nucleotides and derivatives	Nucleotides and derivatives	58-61-7	1	2162100	2290900	2141000	5504900	4944300	5310000	3564600	3488700	3256000	4014200	3715900	3965200	3116900	3410000	3605700	C00212	ko00230,ko01100,ko02010
pmb2795	177	145	178.063	C10H10O3	[M-H]-	Cytosine	Nucleotides and derivatives	Nucleotides and derivatives	71-30-7	2	724200	789600	771370	1017800	1049900	1041100	1359000	1477200	1643500	4022100	4032500	3895000	1726400	1617500	1821900	C00380	ko00240,ko01100
mws0001	133.06	74	132.054	C4H8N2O3	[M+H]+	Kaempferol-3-O-sophoroside-7-O-glucoside	Flavonoids	Flavonols	-	2	1618200	1177000	1519400	1834400	2173100	2033700	712740	756510	616380	4047700	2586200	3587000	1766100	1250900	1764900	--	--
Hmyp007792	636.41	495.4	635.414	C32H62NO9P	[M+H]+	D-Mannose*	Others	Saccharides and Alcohols	3458-28-4	1	1492200	1576900	1661100	2739400	2814800	3104200	2484800	2744400	3011700	4071900	3756300	3177600	2148100	2489800	2549900	C00159	ko00051,ko00052,ko00520,ko01100,ko02010
Zmzn000113	146.05	102.06	147.053	C5H9NO4	[M-H]-	6'-O-Feruloyl-D-sucrose	Phenolic acids	Phenolic acids	118230-77-6	1	137590	172380	111660	580120	519440	565330	665180	772260	757310	4080300	4606900	4937900	1202400	1238600	1201000	--	--
pme2693	131.12	114.09	130.111	C6H14N2O	[M+H]+	2-Aminoisobutyric acid	Organic acids	Organic acids	62-57-7	3	6366800	6804600	6215800	6143900	5980900	7186000	6301300	5806100	5362100	4087800	3735400	4024000	5362900	5883000	5745500	C03665	--
Lmgn000224	145.01	57.03	146.022	C5H6O5	[M-H]-	Caffeic acid	Phenolic acids	Phenolic acids	331-39-5	3	9	9	9	9	9	9	56727	54317	34884	4275300	4200100	4654800	874550	830110	822320	C01197	ko00940,ko01100,ko01110
Lmhp011388	353.27	261.22	352.261	C21H36O4	[M+H]+	Cyanidin-3-O-galactoside	Flavonoids	Anthocyanidins	142506-26-1	1	3472800	3748200	3321400	8198400	4895200	5223300	1784800	2452300	1845100	4348900	2466700	6073200	4028400	3740500	3039800	C08647	--
pme2735	399.2	250	398.137	C15H22N6O5S	[M+H]+	Sedoheptulose	Others	Saccharides and Alcohols	3019-74-7	1	1899600	2106700	1773300	3116400	3038600	3414400	3454500	3506900	3366100	4387500	4483800	4262700	3023600	2998700	2930500	C02076	ko00710,ko01100
pmb0782	86.1	69.2	85.1	C5H11N	[M+H]+	16-Methylheptadecanoic acid	Lipids	Free fatty acids	2724-58-5	2	4888500	4366900	4118600	4534800	3809600	4649500	4371500	5154500	5519000	4429000	4578700	4060200	1502800	1476000	696330	C20356	--
MWS0559	161.05	71.01	162.053	C6H10O5	[M-H]-	D-Sedoheptuiose 7-phosphate	Others	Saccharides and Alcohols	2646-35-7	3	3255000	2567200	3170200	4559400	4551300	3363900	3516400	4669400	4880200	4509700	4291300	3243000	5032100	4814500	4824200	--	--
mws0254	156.08	110	155.069	C6H9N3O2	[M+H]+	D-Saccharic acid	Others	Saccharides and Alcohols	87-73-0	1	3109600	2623100	3159300	4592100	4372200	4375300	4162900	3428700	4042000	4509900	5217600	5050500	2831000	3853900	3658200	C00818	ko00053,ko01100
Hmbn002692	517.16	175.04	518.164	C22H30O14	[M-H]-	Stearic Acid	Lipids	Free fatty acids	57-11-4	3	5001900	4715700	4451500	4544400	3783300	4682300	4504400	5310800	5580900	4515600	4766300	3825400	1553600	1432000	715900	C01530	ko00061,ko01040
mws1090	259.02	97	260.03	C6H13O9P	[M-H]-	Anthranilate-1-O-Sophoroside	Phenolic acids	Phenolic acids	-	3	2767900	2717200	2341000	5311200	5737800	5465600	6462400	5896800	6386700	4535100	5066500	3968000	3107700	6377000	6186700	--	--
Lmbn001288	131.03	87.04	132.042	C5H8O4	[M-H]-	D-Ribose	Others	Saccharides and Alcohols	50-69-1	1	4913200	4437700	5039500	4800400	4891900	4984500	2492200	3079400	2606300	4577100	4562800	4962600	5967600	5998500	5939000	C00121	ko00030,ko01100,ko02010
Lmnp102580	565.16	433.11	564.148	C26H28O14	[M+H]+	3-Hydroxybenzoic Acid	Organic acids	Organic acids	99-06-9	3	2823700	2959800	2857300	4315500	4290600	4440700	7227600	7363400	6943800	4611100	4687300	4707700	4377600	4375600	4763500	C00587	ko00400
Zmyn000108	209.03	85.03	210.038	C6H10O8	[M-H]-	D-Galactaric acid	Others	Saccharides and Alcohols	526-99-8	1	3348800	3278100	2583700	4915200	5049400	4972900	4826700	4508300	4543800	4711800	5383600	4877600	3345600	4015600	4058200	C00879	ko00053,ko01100
pmp001287	120.08	103.05	119.073	C8H9N	[M+H]+	L-Aspartic Acid	Amino acids and derivatives	Amino acids and derivatives	56-84-8	1	7668400	6881600	7274300	6722400	6401300	7073400	9520900	9029700	9168500	4748200	4894200	4525200	5202500	6328400	6493400	C00049	ko00220,ko00250,ko00260,ko00261,ko00270,ko00300,ko00340,ko00410,ko00460,ko00710,ko00760,ko00770,ko00970,ko01100,ko01110,ko01200,ko01210,ko01230,ko01240,ko02010
Hmlp013407	223.21	111.08	222.198	C15H26O	[M+H]+	LysoPE 18:1	Lipids	LPE	89576-29-4	3	7897300	8247700	7505000	8903200	9289900	9456100	2846500	3229800	2999100	4773100	4520900	4769700	6845500	7167200	7428500	--	--
Zmhn002334	355.1	193.05	356.111	C16H20O9	[M-H]-	D-Xylonic acid	Organic acids	Organic acids	526-91-0	1	6412300	4244300	5651500	6820200	7102200	4729500	4363300	7375300	8322300	4775700	5076800	3321200	7876300	7221600	6745000	C00502	ko00040,ko01100
Hmgp002327	188.07	118.06	187.063	C11H9O2N	[M+H]+	Methyl 3-aminopropanoate	Amino acids and derivatives	Amino acids and derivatives	4138-35-6	3	7868600	8110200	8048300	7685500	7896500	8784200	7571600	7424200	6751500	4847400	4593700	5531600	6313700	7222000	7295500	--	--
Lmhp001670	231.16	72.08	230.163	C11H22N2O3	[M+H]+	3,4-Dimethoxycinnamic acid	Phenolic acids	Phenolic acids	14737-89-4	1	862070	868490	816350	3231600	3097800	3352200	1062600	1062100	1124700	4965300	4802100	4820000	2653700	2541800	2811000	--	--
Jmzn006005	177.06	117.04	178.063	C10H10O3	[M-H]-	Flavin Single Nucleotide(FMN)	Nucleotides and derivatives	Nucleotides and derivatives	6184-17-4	2	3005500	2958400	3003100	2383500	2267000	2405200	2744900	2839700	2813500	5082300	4715100	5135700	3212900	3395200	3218000	C00061	ko00190,ko00740,ko01100,ko01110,ko01240
Cmrn002880	827.27	665.23	828.269	C37H48O21	[M-H]-	2,6-Dimethoxybenzaldehyde	Phenolic acids	Phenolic acids	3392-97-0	1	564300	823760	600540	408030	543600	474030	176550	182410	226530	5128100	5121400	5778500	1631500	1711800	1459400	--	--
pme3207	141.02	59	142.027	C6H6O4	[M-H]-	Melibiose	Others	Saccharides and Alcohols	585-99-9	1	1786900	1913700	1688200	4932600	5305800	4546600	2989600	3976300	3544700	5219600	4802900	5856600	3050600	3171300	3967400	C05402	ko00052,ko01100,ko02010
mws1489	283.26	283.26	284.272	C18H36O2	[M-H]-	Methionine sulfoxide	Amino acids and derivatives	Amino acids and derivatives	62697-73-8	3	5004700	4956900	5059600	5654000	4798100	5598400	4918200	4835100	4771700	5303600	4624700	5005100	4630500	5187400	4991400	--	--
MWS0552	239.2	223.03	240.209	C15H28O2	[M-H]-	Dihydroferulic Acid	Phenolic acids	Phenolic acids	1135-23-5	1	1585800	1805600	1837400	1199800	1299300	1258100	1140800	1104200	1080400	5348800	6446500	5618400	2060300	2058100	1837500	--	--
Hmhn003518	355.1	175.04	356.111	C16H20O9	[M-H]-	Alnusonol	Phenolic acids	Phenolic acids	52330-12-8	2	1733700	2050700	1761100	1593000	1820000	2007300	2116700	1895200	2252700	5390000	2054400	2980400	2857000	2643800	2750400	--	--
pme1002	138.09	103	137.084	C8H11NO	[M+H]+	Kaempferol-3-O-rutinoside-7-O-glucoside	Flavonoids	Flavonols	-	2	2728200	2709300	2787900	4044300	3716700	3986600	2384900	2979200	2936300	5438800	5120800	5396900	3198500	3600400	3678600	--	--
Lmsn000363	325.13	145.07	326.137	C16H22O7	[M-H]-	2-Hydroxy-3-phenylpropanoic acid	Phenolic acids	Phenolic acids	7326-19-4	1	734960	754160	696280	545830	594690	591420	254900	236530	252080	5576300	5863400	6043300	1804200	1781700	1837700	C05607	ko00360,ko00960,ko01100
Zmgn000503	133.05	71.01	134.058	C5H10O4	[M-H]-	N-(2-Hydroxy-4-methoxyphenyl)acetamide	Alkaloids	Phenolamine	58469-06-0	1	7379500	7127400	6937200	5285600	5076800	6004100	9470800	8706700	8015800	5740000	5006000	5712200	5372100	6805900	5938100	--	--
Zmyn000453	191.02	111.01	192.027	C6H8O7	[M-H]-	Choline	Alkaloids	Alkaloids	62-49-7	3	8874100	9719400	8717600	7973300	8877200	9184400	7923400	7090300	6515400	5774000	6011200	5467100	7778300	9482100	8011500	C00114	ko00260,ko00564,ko01100,ko02010
pme1419	164.07	104	163.067	C6H13NO2S	[M+H]+	Rhein-8-O-glucoside	Quinones	Anthraquinone	34298-86-7	3	491460	506270	500920	95211	77023	84259	298140	313250	304310	5968100	6525200	6427200	1411900	1597200	1314000	--	--
Zmjp003031	611.16	449.11	610.153	C27H30O16	[M+H]+	Nicotinate D-ribonucleoside	Others	Vitamin	17720-18-2	3	8772300	10828000	9735000	8607300	9093900	8751000	9330400	9421700	11286000	6107300	6084900	5665800	8180100	7700400	8439700	C05841	ko00760,ko01100
Lmhn003240	237.04	121.03	238.048	C11H10O6	[M-H]-	LysoPE 18:3(2n isomer)	Lipids	LPE	-	1	1560000	1584800	1657200	1693000	1898300	1721500	1986000	2121600	1873000	6165700	6107100	6204300	2925600	3035200	3089900	--	--
MWSmce682	149.05	59.01	150.053	C5H10O5	[M-H]-	LysoPE 18:3	Lipids	LPE	-	1	1549200	1605700	1560100	1805000	1859700	1784200	1963200	2258500	1880900	6201600	5737800	5935000	2979200	3046900	3227900	--	--
Zmyn005026	283.26	283.26	284.272	C18H36O2	[M-H]-	D-Glucose 6-phosphate*	Others	Saccharides and Alcohols	56-73-5	1	7103400	6775400	6284600	5824700	6361100	6562700	4767500	4778400	4967100	6217200	6597700	5885800	5320900	5808900	6002300	C00092	ko00500,ko00524,ko00562,ko00998,ko01100,ko01110
mws5042	223.11	120.09	222.1	C11H14N2O3	[M+H]+	N-Acetylputrescine	Alkaloids	Phenolamine	18233-70-0	3	443290	539780	534390	578670	684310	676020	815970	945660	1121300	6315600	6090800	5926200	2123900	1580000	1884200	C02714	ko00330,ko01100
mws0237	187.1	125	188.105	C9H16O4	[M-H]-	Apigenin-8-C-(2''-xylosyl)glucoside	Flavonoids	Flavonoid carbonoside	-	1	1100400	903140	932250	1913600	3440000	2709600	1364700	1222700	1473700	6391600	6350100	6723200	3333800	2072500	4042300	--	--
Lmwp003888	773.21	287.06	772.206	C33H40O21	[M+H]+	Glucose-1-phosphate*	Others	Saccharides and Alcohols	59-56-3	1	6728200	7022200	6968200	5690900	6182700	6257100	4392100	5077200	4972300	6624700	6290000	6550600	5263700	5718100	5868300	C00103	ko00010,ko00040,ko00052,ko00500,ko00520,ko00523,ko00561,ko01100,ko01110,ko01240
mws0072	433.11	271.01	432.106	C21H20O10	[M+H]+	Isovitexin-2''xyloside	Flavonoids	Flavonoid carbonoside	-	1	1037300	949950	980500	2004800	3305900	3044000	1505800	1324000	1656500	6783400	5940400	7765300	2854500	2591700	3530400	--	--
mws0567	146.09	87	145.085	C5H11N3O2	[M+H]+	Apigenin-6-C-(2''-xylosyl)glucoside	Flavonoids	Flavonoid carbonoside	-	1	1174100	900560	872150	1980200	2842900	3325800	1381700	1327600	1546400	6824500	5970100	6627900	3651800	2204500	4086600	--	--
Zmpn000199	209.03	85.03	210.038	C6H10O8	[M-H]-	LysoPC 18:2	Lipids	LPC	-	1	4942800	4683200	4655300	6436700	6679300	6495100	5131200	4744900	4948600	6982300	6811000	6814100	5915800	5935800	6204300	--	--
pmp001281	522.36	184.07	521.348	C26H52NO7P	[M+H]+	3-amino-2-naphthoic acid	Alkaloids	Alkaloids	-	1	8752000	9730100	9450700	6905200	6790300	7283400	12259000	11414000	11275000	6982300	6683600	7006300	7496000	8046900	8077700	--	--
Hmjn008136	469.33	469.33	470.34	C30H46O4	[M-H]-	Genistein-8-C-apiosyl(1→6)glucoside	Flavonoids	Isoflavones	-	1	813960	993230	983340	2325400	3501700	3221500	1342100	1470900	1635600	6983900	6066700	7210800	3899800	2926200	4035300	--	--
pme0422	193.06	134	194.058	C10H10O4	[M-H]-	Isocitric Acid	Organic acids	Organic acids	320-77-4	1	14635000	15196000	14680000	7537200	6577200	6452300	8050100	7677700	8336700	7272600	6137100	6608400	7653900	8447100	9448300	C00311	ko00020,ko00630,ko01100,ko01110,ko01200,ko01210,ko01230,ko01240
Lmhp008801	476.28	335.26	475.27	C23H42NO7P	[M+H]+	Cytarabine	Nucleotides and derivatives	Nucleotides and derivatives	147-94-4	1	7623300	6866100	6407500	6985400	6442200	7402500	5957200	5520000	5315100	7339200	7185200	7767700	5493000	6103300	5369600	C02961	--
Zmjp003291	595.17	433.12	594.158	C27H30O15	[M+H]+	Isoferulic Acid	Phenolic acids	Phenolic acids	537-73-5	1	1481000	1612700	1536500	1525900	1384600	1560200	906550	938300	932200	7844600	7988700	8250800	2276900	2613400	2442100	C10470	--
mws0216	132.07	86	131.058	C5H9NO3	[M+H]+	Kaempferol-3-O-galactoside (Trifolin)	Flavonoids	Flavonols	23627-87-4	1	4840800	4333800	4493300	24896000	27147000	28494000	13325000	13540000	13944000	8001800	8625500	7992500	17769000	18888000	16820000	C12626	ko00944
Hmhn003067	325.09	119.05	326.1	C15H18O8	[M-H]-	8-O-methyl-7-hydroxyaloin	Quinones	Anthraquinone	-	2	3488100	6121900	3592100	3462200	6030500	4343800	1469300	2636000	1995000	8129000	4824100	5150900	5297400	4359800	4832300	--	--
pme3732	244.09	112	243.086	C9H13N3O5	[M+H]+	2-Isopropylmalic Acid	Organic acids	Organic acids	49601-06-1	1	8892400	7976500	8698300	4432400	4571400	4804100	3704500	3923400	3714900	8283400	8082000	8934600	5351300	5752200	5581500	C02504	ko00290,ko00620,ko01100,ko01110,ko01210,ko01230
Lmgp004474	579.17	271.06	578.164	C27H30O14	[M+H]+	3-(4-Hydroxyphenyl)-propionic acid	Phenolic acids	Phenolic acids	501-97-3	1	939880	1011000	869480	773230	751900	781000	335420	340520	326410	8288400	8664100	8571800	2282500	2387100	2383700	C01744	--
pmp001230	279.16	121	278.152	C16H22O4	[M+H]+	2-Propylmalic Acid	Organic acids	Organic acids	-	1	9658500	9320300	9315000	5255100	5327200	5492100	4091300	3973200	4072900	8365800	8807500	9512700	5798100	6165000	6497400	C05994	ko00620
mws1073	595.17	457.2	594.158	C27H30O15	[M+H]+	3-Isopropylmalic Acid	Organic acids	Organic acids	921-28-8	1	9324800	8852800	9071400	5245000	5161800	5398200	3928100	3818900	3917800	8410700	8255600	9075000	5634700	6119100	6212100	C04411	ko00290,ko01100,ko01110,ko01210,ko01230
ML10180524	244.09	112.05	243.086	C9H13N3O5	[M+H]+	2'-Deoxyinosine-5'-monophosphate	Nucleotides and derivatives	Nucleotides and derivatives	3393-18-8	3	8141700	7508200	7714500	5466300	5908400	5427400	7925800	8140700	8303000	8697800	8122600	6998400	8997000	8673000	7702100	C06196	ko00230
mws0192	117.02	73	118.027	C4H6O4	[M-H]-	HydroxyAloe-emodin-8-O-glucoside	Quinones	Anthraquinone	-	2	4450100	4881000	4236700	27534000	27317000	26583000	14028000	14242000	15164000	8758100	8112200	7138600	16621000	17135000	16797000	--	--
pmf0470	132.07	73	131.058	C5H9NO3	[M+H]+	Orientin-2''-O-galactoside	Flavonoids	Flavonoid carbonoside	-	2	9	9	9	3660000	3651000	3746100	2047900	1525300	1647000	8778300	8920900	8297200	2959300	2964400	2902200	--	--
pme1178	284.1	152	283.092	C10H13N5O5	[M+H]+	N-(beta-D-Glucosyl)nicotinate	Others	Vitamin	-	3	7067600	6897900	7173800	10896000	10422000	11075000	16100000	14893000	14477000	8838300	8269200	9235700	7734000	8132800	8097900	--	--
Smhp004476	565.15	433.11	564.148	C26H28O14	[M+H]+	2,3-Dihydroxy-3-Methylbutanoic Acid	Organic acids	Organic acids	1756-18-9	2	32912000	31370000	31726000	11286000	12671000	10403000	6578100	6899200	6781900	9577500	9752300	9505000	15457000	16883000	16604000	C04039	--
pma2987	142.1	124.09	141.09	C6H11N3O	[M+H]+	N-Benzylmethylene isomethylamine	Alkaloids	Alkaloids	-	1	11476000	11323000	11272000	9806000	9133400	9946500	16400000	16486000	15170000	9643200	8781200	9716300	10077000	10644000	11227000	--	--
Lmmp003042	169.05	123.04	168.042	C8H8O4	[M+H]+	Adenine	Nucleotides and derivatives	Nucleotides and derivatives	73-24-5	1	3701500	3668100	3718900	6785200	7128900	7930000	3720100	3402600	3554600	9965700	9665400	9827400	5088200	5762000	5595900	C00147	ko00230,ko00908,ko01100
pme3009	175.02	99	174.016	C6H6O6	[M+H]+	Ferulic acid	Phenolic acids	Phenolic acids	537-98-4	1	2201700	2234800	2211200	2293300	2154400	2257200	1457600	1293300	1340500	10026000	9787100	10113000	3223200	3839500	3669000	C01494	ko00940,ko01100,ko01110
Lmhp011562	353.27	261.22	352.261	C21H36O4	[M+H]+	Kaempferol-3-O-(6''-Rhamnosyl-2''-Glucosyl)Glucoside (Camelliaside A)	Flavonoids	Flavonols	135095-52-2	2	2914600	2101500	2449900	6186700	5108600	5189000	1759800	1821500	1827000	10075000	10848000	10887000	3034700	3272900	4942400	--	--
MWStz070	182.08	91.05	181.074	C9H11NO3	[M+H]+	LysoPC 18:1(2n isomer)	Lipids	LPC	-	1	14987000	14628000	14608000	24480000	24452000	25749000	5737300	6328400	5756200	10094000	9956300	9666200	13049000	13717000	14679000	--	--
MWSHY0104	449.11	287.06	448.101	C21H20O11	[M+H]+	6-Hydroxykaempferol 3-Rutinoside-6-glucoside	Flavonoids	Flavonols	-	1	685940	645800	640230	2884600	2886800	3093300	2166800	2137900	2376400	10379000	9256200	9020100	2731200	2261000	2748700	--	--
mws2212	179.03	135.05	180.042	C9H8O4	[M-H]-	D-Maltose*	Others	Saccharides and Alcohols	133-99-3	1	4346700	2883000	2331400	7533400	7170900	7693200	4570600	4503200	5913800	10719000	9576300	9693300	4048400	6596500	6443400	C01971	--
Zmhn001905	447.09	285.04	448.101	C21H20O11	[M-H]-	D-Arabinono-1,4-lactone	Others	Saccharides and Alcohols	2782-09-4	1	5314700	5732800	5386300	9214800	11300000	8645500	9278600	10036000	10542000	10985000	11196000	9900600	9431200	10673000	9890500	C00652	ko00053
mws0866	259.02	97	260.03	C6H13O9P	[M-H]-	Lactobiose*	Others	Saccharides and Alcohols	63-42-3	1	3687700	2896600	3615100	9535400	10040000	11489000	6114500	5885600	6797200	12075000	11908000	7597700	6881500	10699000	7245100	C00243	ko00052,ko01100,ko02010
pmb0484	104.1	60.1	103.091	C5H13NO	[M+H]+	LysoPC 18:1	Lipids	LPC	-	1	14727000	14186000	14842000	24601000	24663000	24001000	5754000	6062900	5714100	12087000	9397000	9867500	12235000	13636000	14444000	--	--
pmp001235	195.14	79.1	194.131	C12H18O2	[M+H]+	L-Phenylalanine	Amino acids and derivatives	Amino acids and derivatives	63-91-2	1	14409000	15410000	14371000	12469000	12192000	12555000	21530000	19941000	18480000	12623000	11066000	11997000	13544000	13687000	14057000	C00079	ko00360,ko00400,ko00460,ko00940,ko00960,ko00966,ko00970,ko00998,ko01100,ko01110,ko01210,ko01230,ko02010
MWSmce585	104.07	59.01	103.063	C4H9NO2	[M+H]+	LysoPC 18:3	Lipids	LPC	-	1	4998500	4668900	4868600	6369600	6405600	6679000	5282600	5799000	5330600	12915000	12325000	13203000	6978300	7588100	7844000	--	--
Zmhp002640	773.21	303.05	772.206	C33H40O21	[M+H]+	Adenosine 5'-monophosphate	Nucleotides and derivatives	Nucleotides and derivatives	61-19-8	3	6180900	5210700	5104300	10841000	10919000	11468000	10778000	10090000	10931000	12969000	11831000	13611000	7693100	9702900	8590300	C00020	ko00230,ko00908,ko01100,ko01110,ko01240
pmn001338	445.08	283	446.085	C21H18O11	[M-H]-	LysoPC 18:3(2n isomer)	Lipids	LPC	-	1	4907400	4670200	5058000	6520100	6470800	7010800	5793300	5525800	5413000	13008000	12034000	13189000	6976600	7706400	7452100	--	--
Hmmp001310	188.07	118.07	187.063	C11H9NO2	[M+H]+	Trans-4-Hydroxy-L-proline	Amino acids and derivatives	Amino acids and derivatives	51-35-4	3	39296000	44717000	39410000	24945000	23492000	23955000	43865000	52917000	56558000	13114000	13741000	13853000	32313000	23667000	34503000	C01157	ko00330,ko01100,ko02010
pme2617	166.05	102	165.046	C5H11NO3S	[M+H]+	L-Ascorbic acid (Vitamin C)	Others	Vitamin	50-81-7	1	4247900	3520200	4506300	8880000	9922400	8170800	5391600	7214800	5962600	14354000	14412000	14761000	7729400	7677900	6517800	C00072	ko00053,ko00480,ko01100,ko01110,ko01240
pme0243	131.03	87.05	132.042	C5H8O4	[M-H]-	Succinic acid	Organic acids	Organic acids	110-15-6	2	38589000	30805000	37130000	10769000	12937000	11415000	25876000	28040000	28625000	14411000	15833000	10989000	23397000	26526000	25997000	C00042	ko00020,ko00190,ko00250,ko00310,ko00350,ko00360,ko00620,ko00630,ko00640,ko00650,ko00760,ko00920,ko01100,ko01110,ko01200
pmb0855	496.34	184.07	495.332	C24H50NO7P	[M+H]+	Methylmalonic acid	Organic acids	Organic acids	516-05-2	2	41478000	30957000	39327000	10206000	13803000	12125000	27331000	30802000	28797000	15012000	16401000	12112000	24961000	27469000	28609000	C02170	ko00240,ko00280,ko00640,ko01100
pmb0550	449.11	287.06	449.108	C21H21O11+	[M]+	Vitexin-7-O-(6''-feruloyl)glucoside	Flavonoids	Flavonoid carbonoside	-	3	2461600	2987500	2225400	44970000	43612000	42151000	37189000	34910000	34809000	15096000	16332000	15307000	24226000	26829000	29938000	--	--
mws0262	149.01	87	150.016	C4H6O6	[M-H]-	D-Malic acid	Organic acids	Organic acids	636-61-3	1	43047000	47072000	58923000	20356000	18754000	21700000	15523000	15544000	14359000	15149000	14975000	14236000	26261000	22904000	24673000	C00497	ko00650,ko01100
pmf0174	157.16	157.2	158.167	C10H22O	[M-H]-	3-Dehydro-L-Threonic Acid	Organic acids	Organic acids	-	1	43732000	48349000	54931000	19851000	18642000	21984000	15090000	15409000	13975000	15382000	15281000	15111000	28324000	24456000	24996000	C03064	ko00053,ko01100
pmb0865	518.32	184.07	517.317	C26H48NO7P	[M+H]+	1-Decanol*	Others	Saccharides and Alcohols	112-30-1	3	11682000	11597000	11933000	10090000	11275000	10380000	12774000	13163000	12937000	15433000	15335000	16145000	11616000	11807000	11579000	C01633	--
pmb0854	518.32	184.07	517.317	C26H48NO7P	[M+H]+	Gallacetophenone	Phenolic acids	Phenolic acids	528-21-2	1	8977700	8037600	10686000	12094000	13061000	13045000	12651000	10198000	11591000	16204000	13726000	16150000	11788000	10931000	12403000	--	--
Lmbn000198	133.01	71.01	134.022	C4H6O5	[M-H]-	L-Tartaric acid	Organic acids	Organic acids	87-69-4	2	10960000	9731600	10793000	15726000	15344000	16679000	14964000	15767000	15733000	16209000	17308000	15720000	14130000	15130000	14797000	C00898	ko00630,ko01100
MWS1709	133.01	71.01	134.022	C4H6O5	[M-H]-	Guanosine	Nucleotides and derivatives	Nucleotides and derivatives	118-00-3	1	14927000	14153000	13015000	22993000	19460000	21785000	14641000	13943000	13181000	16227000	14202000	16329000	12550000	13818000	14201000	C00387	ko00230,ko01100,ko02010
Zmcp002986	773.21	287.06	773.213	C33H41O21+	[M]+	L-Glutamic acid	Amino acids and derivatives	Amino acids and derivatives	56-86-0	1	21045000	20356000	20144000	22495000	23930000	24368000	31706000	26799000	28000000	16755000	16310000	16539000	22240000	26573000	24854000	C00025	ko00220,ko00250,ko00330,ko00332,ko00340,ko00430,ko00480,ko00524,ko00630,ko00650,ko00660,ko00860,ko00910,ko00970,ko01100,ko01110,ko01200,ko01210,ko01230,ko01240,ko02010
pme0014	148.06	84	147.053	C5H9NO4	[M+H]+	Histidinol	Others	Others	501-28-0	3	16409000	16452000	17549000	17773000	18092000	16917000	16131000	16609000	16474000	17433000	17858000	18046000	16455000	16289000	16933000	C00860	ko00340,ko01100,ko01110,ko01230
pmb0981	348.07	136	347.063	C10H14N5O7P	[M+H]+	LysoPE 16:0	Lipids	LPE	53862-35-4	1	16878000	16229000	16243000	24007000	25770000	25563000	12691000	13132000	13242000	17600000	18222000	17865000	18026000	19147000	19594000	--	--
mws1164	179.06	59.01	180.063	C6H12O6	[M-H]-	Gallocatechin-(4α→8)-gallocatechin	Flavonoids	Flavanols	-	2	2710500	2642600	2859000	7783100	7835000	9336100	4010600	3676700	4046000	17978000	17310000	17551000	7252200	6473800	7333200	--	--
Lmmp010562	391.28	149.02	390.277	C24H38O4	[M+H]+	Diisooctyl Phthalate	Phenolic acids	Phenolic acids	27554-26-3	3	17049000	14998000	16310000	22682000	9324300	17051000	19655000	20194000	23085000	18069000	19536000	21199000	4087200	4166000	4224300	C14577	--
pme0021	166.09	120.08	165.07	C9H11NO2	[M+H]+	LysoPE 16:0(2n isomer)	Lipids	LPE	-	1	16391000	16006000	15960000	25067000	25418000	25491000	12533000	13170000	13081000	18103000	18111000	17378000	19022000	19613000	19454000	--	--
Lmtn003441	311.11	149.06	312.121	C15H20O7	[M-H]-	Myristic Acid	Lipids	Free fatty acids	544-63-8	2	16041000	18377000	17938000	18462000	17340000	18252000	21509000	18965000	22233000	20020000	18242000	20088000	22395000	20241000	22439000	C06424	ko00061,ko01100
pmd0160	454.29	313.27	453.286	C21H44NO7P	[M+H]+	Palmitaldehyde	Others	Others	629-80-1	3	8695900	8914400	8142600	21782000	21800000	22770000	20183000	21413000	20620000	20106000	20380000	20005000	9094100	8262800	10152000	C00517	ko00071
mws0277	191.06	85	192.063	C7H12O6	[M-H]-	DIMBOA glucoside	Alkaloids	Alkaloids	18607-79-9	3	2688300	2632500	2653200	2847100	2806900	2957200	3793600	3423100	2999500	21291000	18501000	20136000	5307800	6308800	6244100	C04831	ko00402
Lmmp000897	611.14	287.05	610.132	C30H26O14	[M+H]+	Senkyunolide A	Others	Others	63038-10-8	1	35733000	34072000	37541000	33730000	36973000	36896000	17906000	18213000	15860000	21331000	21564000	22260000	26024000	26745000	27340000	C17853	--
pme1474	298.1	136	297.09	C11H15N5O3S	[M+H]+	Eicosenoic acid	Lipids	Free fatty acids	26764-41-0	3	9298100	26665000	26026000	19562000	22586000	29976000	25220000	10165000	11331000	22766000	18664000	19606000	80955	227710	167420	C16526	ko01040
pmb2979	549.12	387.1	550.132	C25H26O14	[M-H]-	2-Acetyl-3-hydroxyphenyl-1-O-glucoside	Phenolic acids	Phenolic acids	-	1	60443	68222	69426	190500	203980	193870	363560	394770	335150	23849000	24574000	20863000	9228500	8045000	8107000	--	--
pmb0064	374.11	198.08	373.101	C15H19NO10	[M+H]+	Cinidilide	Others	Others	-	1	39151000	40480000	44515000	43225000	43279000	43706000	20504000	21544000	20244000	24946000	26154000	25821000	30231000	32130000	33968000	--	--
Hmjp003008	609.14	287.06	608.138	C27H28O16	[M+H]+	6-Hydroxykaempferol 3,6-Diglucoside	Flavonoids	Flavonols	-	1	6353200	4908100	7102700	12307000	12000000	12656000	2734900	2875000	2530000	25375000	22833000	23643000	11695000	10095000	11104000	--	--
Lmsn003318	355.1	175.04	356.111	C16H20O9	[M-H]-	6-Hydroxykaempferol 6,7-Diglucoside	Flavonoids	Flavonols	142674-16-6	1	8722500	5564100	7850000	12520000	12935000	12004000	2292300	2424000	2739800	25536000	24394000	25168000	10821000	10232000	12021000	--	--
mws0119	227.2	227.2	228.209	C14H28O2	[M-H]-	LysoPC 16:0(2n isomer)	Lipids	LPC	-	1	28221000	27773000	28109000	43017000	41887000	43055000	20359000	22241000	22415000	25579000	25169000	26213000	27642000	28799000	29401000	--	--
pme0519	341.11	119.03	342.116	C12H22O11	[M-H]-	5'-Deoxy-5'-(methylthio)adenosine	Nucleotides and derivatives	Nucleotides and derivatives	2457-80-9	1	32495000	31098000	31767000	33062000	33143000	33274000	26124000	22947000	25012000	25727000	23609000	25320000	26787000	30399000	30986000	C00170	ko00270,ko00908,ko01100
Lmlp012720	279.16	149.02	278.152	C16H22O4	[M+H]+	Glutaric acid	Organic acids	Organic acids	110-94-1	3	8851300	11146000	10736000	39864000	42382000	43367000	35952000	41074000	41237000	25839000	24789000	20846000	26653000	26843000	29736000	C00489	ko00071,ko00310,ko01100
pmb0678	771.21	177.1	770.206	C37H38O18	[M+H]+	D-Sucrose	Others	Saccharides and Alcohols	57-50-1	1	7586700	7401800	8661400	18832000	22037000	22367000	14608000	16946000	14815000	26054000	22517000	23846000	14592000	14801000	15113000	C00089	ko00052,ko00500,ko01100,ko01110,ko02010
pmn001606	309.28	309.28	310.287	C20H38O2	[M-H]-	LysoPC 16:0	Lipids	LPC	17364-16-8	1	28554000	28270000	27488000	43083000	42702000	43009000	20805000	22652000	22686000	26065000	25207000	25517000	27419000	29227000	29161000	--	--
pme3154	147.07	59.01	148.074	C6H12O4	[M-H]-	4-Nitrophenol	Phenolic acids	Phenolic acids	100-02-7	3	31708000	38574000	28489000	31664000	34433000	29909000	37176000	32236000	27278000	26491000	26052000	32459000	23401000	30818000	31383000	C00870	--
pmn001610	307.26	307.3	308.272	C20H36O2	[M-H]-	2-Methylsuccinic acid	Organic acids	Organic acids	498-21-5	3	11412000	11454000	11861000	46284000	44839000	46192000	42173000	41402000	42486000	26887000	26106000	27954000	26101000	28531000	29343000	--	--
mws0014	193.05	134.01	194.058	C10H10O4	[M-H]-	Luteolin-7,3'-di-O-glucoside	Flavonoids	Flavones	52187-80-1	1	15370000	15374000	16759000	21070000	19883000	20868000	9764200	10174000	9036200	27531000	29663000	27502000	15336000	18896000	16045000	--	--
mws1080	341.11	179	342.116	C12H22O11	[M-H]-	Butyl isobutyl phthalate	Phenolic acids	Phenolic acids	17851-53-5	1	37710000	37011000	37393000	43656000	39107000	38175000	31210000	27604000	28652000	28596000	31887000	31450000	30532000	31665000	30914000	--	--
Zmhp102730	627.16	303.05	626.148	C27H30O17	[M+H]+	Galactinol	Others	Saccharides and Alcohols	3687-64-7	1	9778700	10604000	10810000	30030000	30812000	33012000	21862000	21559000	23760000	28770000	32835000	32244000	20658000	21112000	23943000	C01235	ko00052,ko01100
mws4175	175.02	85.03	176.032	C6H8O6	[M-H]-	Cyanidin-3-O-sophoroside-5-O-glucoside	Flavonoids	Anthocyanidins	47888-56-2	1	683750	610610	594270	12037000	11985000	12980000	3614900	3658100	4272800	29035000	29512000	31554000	7167900	8117000	7348300	--	--
mws1491	279.23	279.23	280.24	C18H32O2	[M-H]-	L-Tryptophan	Amino acids and derivatives	Amino acids and derivatives	73-22-3	1	31171000	32339000	30740000	24759000	27737000	27162000	39655000	40414000	40602000	29489000	28649000	29629000	29513000	31485000	31856000	C00078	ko00260,ko00380,ko00400,ko00901,ko00966,ko00970,ko00998,ko01100,ko01110,ko01210,ko01230,ko01240
MWSmce341	279.16	149.03	278.152	C16H22O4	[M+H]+	Diisobutyl phthalate	Phenolic acids	Phenolic acids	84-69-5	1	38700000	38281000	39408000	43724000	39259000	41748000	30961000	30537000	30514000	29551000	32856000	31284000	31901000	32951000	31694000	C15205	--
MWSmce412	193.12	91.06	192.115	C12H16O2	[M+H]+	γ-Linolenic Acid	Lipids	Free fatty acids	506-26-3	3	21810000	21469000	23256000	23743000	24284000	24959000	20507000	20274000	20058000	30945000	28601000	30732000	24058000	23064000	24141000	C06426	ko00591,ko01040,ko01100
Zmxp003107	611.16	287.06	610.153	C27H30O16	[M+H]+	Dibutyl phthalate	Phenolic acids	Phenolic acids	84-74-2	1	36496000	38032000	36554000	42541000	39040000	39056000	29245000	29529000	31187000	31005000	33369000	30080000	29225000	31623000	31223000	C14214	--
Lmxp011770	279.16	149.02	278.152	C16H22O4	[M+H]+	Citraconic acid	Organic acids	Organic acids	498-23-7	3	20351000	20796000	20973000	23372000	24526000	26145000	33486000	33709000	32545000	31540000	30153000	31882000	23924000	24993000	24288000	C02226	ko00290,ko00660,ko01100,ko01210
pme2827	239	223	240.245	C16H32O	[M-H]-	α-Linolenic Acid	Lipids	Free fatty acids	463-40-1	1	22560000	23109000	21621000	25421000	24909000	27006000	20396000	21134000	21190000	33101000	29312000	33350000	24596000	25362000	24785000	C06427	ko00592,ko01040,ko01100,ko01110
mws0366	277.22	277.22	278.225	C18H30O2	[M-H]-	Mevalonic acid	Organic acids	Organic acids	150-97-0	2	21703000	20883000	19107000	33879000	39218000	32517000	35808000	38787000	35893000	35976000	38361000	37556000	34449000	36810000	37648000	C00418	ko00900,ko01100,ko01110
mws0467	165.06	119.05	166.063	C9H10O3	[M-H]-	Cyanidin-3-O-glucoside (Kuromanin)	Flavonoids	Anthocyanidins	47705-70-4	1	12394000	14439000	14710000	21039000	17809000	22642000	8620300	6277200	9141700	40481000	41397000	36247000	9652500	13060000	13577000	C08604	ko00942
pmc1990	299.1	223.1	300.1	C17H16O5	[M-H]-	4'-Hydroxy-5,7-dimethoxyflavanone	Flavonoids	Flavanols	-	3	20793000	18002000	17702000	39871000	41679000	40993000	39241000	39270000	38129000	40864000	38737000	39000000	22310000	18713000	20844000	--	--
mws0367	277.22	277.22	278.225	C18H30O2	[M-H]-	Linoleic acid	Lipids	Free fatty acids	60-33-3	1	35398000	45241000	37970000	36044000	33637000	49467000	36269000	28840000	31459000	41017000	29976000	43468000	40489000	36562000	35641000	C01595	ko00591,ko01040,ko01100
pmd0132	496.34	184.07	495.332	C24H50NO7P	[M+H]+	Eicosadienoic acid	Lipids	Free fatty acids	5598-38-9	2	10708000	10681000	9142200	26846000	28702000	28504000	23601000	18838000	17421000	45022000	41892000	49294000	28959000	26676000	26009000	C16525	ko01040
pme0006	116.07	70.1	115.063	C5H9NO2	[M+H]+	L-Citramalic acid	Organic acids	Organic acids	6236-09-5	1	28044000	28183000	31415000	43791000	45892000	45735000	42656000	43131000	45700000	45570000	49167000	44883000	39336000	42915000	42844000	C02614	ko00660,ko01100
mws0282	203.08	116.05	204.09	C11H12N2O2	[M-H]-	L-Proline	Amino acids and derivatives	Amino acids and derivatives	147-85-3	1	11118000	11681000	11064000	7318600	7804200	7194500	33098000	34995000	33771000	49781000	46295000	45241000	29856000	29566000	28221000	C00148	ko00330,ko00332,ko00970,ko01100,ko01110,ko01230,ko02010
Lmqp002170	773.21	449.11	772.206	C33H40O21	[M+H]+	3-Indoleacrylic acid	Alkaloids	Plumerane	1204-06-4	1	57450000	59192000	59592000	49419000	47067000	51573000	71625000	70219000	64549000	53618000	48425000	52113000	52742000	56187000	57748000	C21283	--
ML10171848	147.03	85.03	148.037	C5H8O5	[M-H]-	Kaempferol-3-O-sophorotrioside	Flavonoids	Flavonols	80714-53-0	1	2042700	1764500	1944800	34802000	33106000	32791000	11146000	10290000	11081000	65126000	63483000	68649000	19812000	21581000	21838000	C12635	ko00944

## Sheet: Table 2
Table A.2 Specific metabolites in defferent colored carnation flowers
Type of seed	Compounds	Class
PF	Quercetin-3-O-(6''-O-arabinosyl)glucoside	Flavonoids
	Epigallocatechin	Flavonoids
	Quercetin	Flavonoids
	2-Oxoadipic acid	Organic acids
	Benzyl-(2''-O-glucosyl)glucoside	Phenolic acids
	Hesperetin-8-C-glucoside-3'-O-glucoside	Flavonoids
	Quercetin-3-O-glucosyl(1→4)rhamnoside-7-O-rutinoside	Flavonoids
	Quercetin-3-O-(6''-O-p-coumaroyl)sophoroside-7-O-rhamnoside	Flavonoids
	Luteolin-7-O-(6''-sinapoyl)glucoside	Flavonoids
	Avicularin	Flavonoids
	Quercetin-3-O-xylosyl(1→2)glucoside	Flavonoids
	Isorhamnetin-7-O-glucoside (Brassicin)	Flavonoids
	Luteolin-8-C-glucoside-7-O-glucoside	Flavonoids
	Quercetin-3-O-(2''-O-arabinosyl)rutinoside	Flavonoids
	2'-Hydoxy,5-methoxyGenistein-4',7-O-diglucoside	Flavonoids
	Patuletin-3-O-rutinoside	Flavonoids
	6-Hydroxykaempferol-7-O-glucoside	Flavonoids
	Quercetin-3-O-sophoroside (Baimaside)	Flavonoids
	6-Hydroxykaempferol-3,6-O-Diglucoside	Flavonoids
GF	6-Hydroxyhexanoic acid	Organic acids
	Tamarixetin (3,3',5,7-Tetrahydroxy-4'-Methoxyflavone)	Flavonoids
	Feruloylsinapoyltartaric acid	Phenolic acids
	Coniferaldehyde	Phenolic acids
	Ceanothic acid-3-O-glucuronic acid-rutinose	Terpenoids
	Tricin-4'-O-syringic acid	Flavonoids
	Isoeugenol	Phenolic acids
	Apigenin-7-O-(2''-O-apiosyl)(6''-Malonyl)glucoside	Flavonoids
	6'-Acetyl-2'-hydroxybenzoyl loganin	Terpenoids
	(-)-Isolariciresinol 4-O-glucoside	Lignans and Coumarins
YF	Phloretin-4'-O-(6''-Feruloyl)glucoside	Flavonoids
	Eriodictyol-7-O-(6''-acetyl)glucoside	Flavonoids
	O-MethylNaringenin-8-C-arabinoside	Flavonoids
	Hesperetin-7-O-neohesperidoside(Neohesperidin)	Flavonoids
	Naringenin-7-O-Rutinoside(Narirutin)	Flavonoids
	Naringenin-7-O-Neohesperidoside(Naringin)	Flavonoids
WF	Sinapoyl-p-coumaroyltartaric acid	Phenolic acids
	Epicatechin glucoside	Flavonoids

## Sheet: Table 3
Table A. 3 Key 128 significantly differential metabolites between PF vs YF, PF vs WF, PF vs GF, and GF vs YF, YF vs WF, and GF vs WF
Class I	Compounds	KEGG ID	Level
Alkaloids	Isoquinoline	C06323	2
	Stachydrine	C10172	3
	Diphenylamine	C11016	2
	Feruloylcholine	--	3
	3-Hydroxypropyl palmitate glc-glucosamine	--	3
Amino acids and derivatives	N6-Acetyl-L-lysine	C02727	3
	L-Homocitrulline	C02427	3
	5-Hydroxy-L-tryptophan	C00643	3
	S-(Methyl)glutathione	C11347	3
	L-Cyclopentylglycine	--	3
Flavonoids	Apigenin	C01477	3
	4'-Hydroxy-5,7-dimethoxyflavanone	--	3
	Quercetin	C00389	2
	Epigallocatechin	C12136	3
	Psoralenol	--	3
	Avicularin	--	3
	Apigenin-7-O-glucuronide	--	3
	Baicalin	C10025	3
	6-Hydroxykaempferol-7-O-glucoside	--	1
	Isohyperoside	--	1
	Isorhamnetin-7-O-glucoside (Brassicin)	--	2
	Tricin-7-O-Glucoside	--	3
	Vitexin-2''-O-glucoside	C04024	2
	Apigenin-6,8-di-C-glucoside (Vicenin-2)	C10195	2
	Luteolin-7-O-rutinoside	--	1
	Quercetin-3-O-(6''-O-arabinosyl)glucoside	--	3
	Quercetin-3-O-xylosyl(1→2)glucoside	C12637	3
	Apigenin-8-C-(2''-feruloyl)glucoside	--	3
	Luteolin-8-C-glucoside-7-O-glucoside	--	3
	Eriodictyol-5,3'-Di-O-glucoside	--	3
	Rhamnetin-3-O-Rutinoside	--	2
	Isorhamnetin-3-O-rutinoside (Narcissin)	--	2
	6-Hydroxykaempferol-3,6-O-Diglucoside	--	1
	Quercetin-3-O-sophoroside (Baimaside)	C12667	1
	Hesperetin-8-C-glucoside-3'-O-glucoside	--	3
	2'-Hydoxy,5-methoxyGenistein-4',7-O-diglucoside	--	2
	Patuletin-3-O-rutinoside	--	2
	Luteolin-7-O-(6''-sinapoyl)glucoside	--	2
	Quercetin-3-O-(2''-O-arabinosyl)rutinoside	--	2
	Apigenin-6-C-glucoside-7-O-(6''-feruloyl)glucoside	--	3
	Quercetin-3-O-sophoroside-7-O-rhamnoside	--	2
	Quercetin-3-O-(6''-O-p-coumaroyl)sophoroside-7-O-rhamnoside	--	3
	Quercetin-3-O-glucosyl(1→4)rhamnoside-7-O-rutinoside	--	3
	Quercetin-3-O-(2''-malonyl)sophoroside-7-O-arabinoside	--	3
	Naringenin-4',7-dimethyl ether	--	2
Lignans and Coumarins	3,4-Dihydrocoumarin	C02274	3
Lipids	Methyl 7,10-hexadecadienoate	--	3
	LysoPE 15:1	--	2
	5,6-DiHETrE [5,6-dihydroxy-8Z,11Z,14Z-eicosatrienoic acid]	C14772	2
	LysoPC 18:0	--	1
	Cis-4,7,10,13,16,19-Docosahexaenoic Acid(C22:6n3)	--	3
	LysoPE 15:1(2n isomer)	--	2
Nucleotides and derivatives	Thymine	C00178	3
	Guanosine 3',5'-cyclic monophosphate	C00942	2
	3'-Adenylic Acid	C01367	2
	Inosine 5'-monophosphate	C00130	3
	Uridine-5'-Diphosphate-D-Xylose	C00190	3
	Uridine 5'-diphospho-D-glucose	C00029	2
	Nicotinic acid adenine dinucleotide	C00003	1
	NADP (Nicotinamide adenine dinucleotide phosphate)	C00006	3
	Adenosine 5'-monophosphate	C00020	3
	2-Aminopurine	--	1
	Adenosine	C00212	1
	2'-Deoxyguanosine	C00330	1
	Cyclic 3',5'-Adenylic acid	C00575	2
Organic acids	3-Hydroxybutyric acid	C01089	3
	Malonic acid	C00383	3
	Fumaric acid	C00122	1
	Ethylmalonic acid	--	3
	Glutaric acid	C00489	3
	(S)-2-hydroxy-2-methyl-3-oxobutanoic acid	C06010	3
	Monomethyl succinate*	--	3
	Dimethylmalonic acid	--	3
	2-Methylsuccinic acid	--	3
	D-Malic acid	C00497	1
	L-Malic acid	C00149	1
	3-Dehydro-L-Threonic Acid	C03064	1
	2,3-Dihydroxy-3-Methylbutanoic Acid	C04039	2
	3-Hydroxybenzoic Acid	C00587	3
	3-Hydroxyglutaric acid	--	2
	2-Oxoadipic acid	C00322	3
	Phosphoenolpyruvate	C00074	3
	Abscisic acid	C06082	3
	Valproic Acid	C07185	2
	Suberic Acid	C08278	3
	Isocitric Acid	C00311	1
Others	Pyridoxal	C00250	2
	Palmitaldehyde	C00517	3
	N-(beta-D-Glucosyl)nicotinate	--	3
	Galactinol	C01235	1
	4-Pyridoxic acid-O-glucoside	--	1
	Stachyose	C01613	2
	1,6-anhydro-β-D-glucose	--	1
	L-Gulono-1,4-Lactone	C01040	3
	D-Glucose	C00031	1
	D-Fructose*	C05003	1
	D-Mannose*	C00159	1
	D-Galactose*	C00124	1
	D-Sorbitol	C00794	3
	3-Phospho-D-glyceric acid	C00197	3
	Sedoheptulose	C02076	1
	Lactobiose*	C00243	1
	Melibiose	C05402	1
	D-Sucrose	C00089	1
	D-Panose	C00713	2
	4-Oxoretinol	C16683	3
	Riboflavin	C00255	1
Phenolic acids	Benzamide	C09815	3
	2-Hydroxycinnamic acid	C01772	1
	α-Hydroxycinnamic Acid	C02763	1
	1-(4-Methoxyphenyl)-1-propanol	--	3
	2-Amino-3-methoxybenzoic acid	C05831	2
	Vanilloloside	--	3
	5-O-p-Coumaroylquinic acid	C12208	3
	Dihydrocaffeoylglucose	--	3
	Syringaldehyde-4-O-glucoside	--	3
	Feruloyl syringic acid	--	3
	Benzyl-(2''-O-glucosyl)glucoside	C17564	3
	Anthranilate-1-O-Sophoroside	--	3
	2-(3-β-D-glucopyranosyloxy-4-hydroxyphenyl)ethanol-1-O-β-D-glucopyranoside	--	2
	1-O-Caffeoyl-(6-O-glucosyl)-β-D-glucose	--	1
	Vanillin	C00755	3
	Coniferyl alcohol	C00590	3
Terpenoids	Pimaric acid	C09159	1
	12-Hydroxymethylabietate	--	2
	Camaldulenic acid	--	1
	2-Hydroxyoleanolic acid	--	2
	Medicagenic acid-3-O-glucuronide-28-O-rhamnosyl(1,2)-arabinoside	--	3
